# Supplementary material for: “Candidatus Thermonerobacter thiotrophicus,” A Non-phototrophic Member of the Bacteroidetes/Chlorobi With Dissimilatory Sulfur Metabolism in Hot Spring Mat Communities
Source: Front Microbiol. 2019 Jan 9;9:3159. doi: 10.3389/fmicb.2018.03159 (PMC6338057; doi:10.3389/fmicb.2018.03159)
Supplement: Table S1 — Excel file with information of the genes included in each of the expression categories, A–F. [file Table_1.XLSX]

## Sheet: Cluster_A_Double peak
Locus Tag	Gene Product Name	COG
JGI24185J35167_100010016	1-acyl-sn-glycerol-3-phosphate acyltransferase	COG0204===1-acyl-sn-glycerol-3-phosphate acyltransferase
JGI24185J35167_10001494	1-deoxy-D-xylulose 5-phosphate reductoisomerase	COG0743===1-deoxy-D-xylulose 5-phosphate reductoisomerase
JGI24185J35167_100000113	16S rRNA uridine-516 pseudouridylate synthase and related pseudouridylate synthases	COG1187===16S rRNA U516 pseudouridylate synthase RsuA and related 23S rRNA U2605, pseudouridylate synthases
JGI24185J35167_10000244	2-methylthioadenine synthetase	COG0621===tRNA A37 methylthiotransferase MiaB
JGI24185J35167_100000414	2-methylthioadenine synthetase	COG0621===tRNA A37 methylthiotransferase MiaB
JGI24185J35167_10000918	3-deoxy-D-manno-octulosonic-acid transferase	COG1519===3-deoxy-D-manno-octulosonic-acid transferase
JGI24185J35167_100049412	4-alpha-L-fucosyltransferase (Fuc4NAc transferase)
JGI24185J35167_100001240	5'-nucleotidase/2',3'-cyclic phosphodiesterase and related esterases	COG0737===2',3'-cyclic-nucleotide 2'-phosphodiesterase/5'- or 3'-nucleotidase, 5'-nucleotidase family
JGI24185J35167_10001105	6-pyruvoyl-tetrahydropterin synthase	COG0720===6-pyruvoyl-tetrahydropterin synthase
JGI24185J35167_100006634	6-pyruvoyl-tetrahydropterin synthase	COG0720===6-pyruvoyl-tetrahydropterin synthase
JGI24185J35167_10006883	ABC-type Mn/Zn transport systems, ATPase component	COG1121===ABC-type Mn2+/Zn2+ transport system, ATPase component
JGI24185J35167_10006882	ABC-type Mn2+/Zn2+ transport systems, permease components	COG1108===ABC-type Mn2+/Zn2+ transport system, permease component
JGI24185J35167_10000662	ABC-type multidrug transport system, ATPase and permease components	COG1132===ABC-type multidrug transport system, ATPase and permease component
JGI24185J35167_10000156	ABC-type multidrug transport system, ATPase and permease components	COG1132===ABC-type multidrug transport system, ATPase and permease component
JGI24185J35167_100002639	ABC-type transport system involved in resistance to organic solvents, ATPase component	COG1127===ABC-type transporter Mla maintaining outer membrane lipid asymmetry, ATPase component MlaF
JGI24185J35167_100002045	ABC-type transport system involved in resistance to organic solvents, periplasmic component	COG1463===ABC-type transporter Mla maintaining outer membrane lipid asymmetry, periplasmic component MlaD
JGI24185J35167_100002346	Acetyl-CoA carboxylase beta subunit	COG0777===Acetyl-CoA carboxylase beta subunit
JGI24185J35167_10060162	Acyl-CoA dehydrogenases	COG1960===Acyl-CoA dehydrogenase related to the alkylation response protein AidB
JGI24185J35167_100002425	Aerotolerance regulator N-terminal
JGI24185J35167_100010613	Alanyl-tRNA synthetase	COG0013===Alanyl-tRNA synthetase
JGI24185J35167_100004140	Anti-anti-sigma regulatory factor (antagonist of anti-sigma factor)	COG1366===Anti-anti-sigma regulatory factor (antagonist of anti-sigma factor)
JGI24185J35167_100000424	Archaeal fructose-1,6-bisphosphatase and related enzymes of inositol monophosphatase family	COG0483===Archaeal fructose-1,6-bisphosphatase or related enzyme of inositol monophosphatase family
JGI24185J35167_100003434	Arginine decarboxylase (spermidine biosynthesis)	COG1166===Arginine decarboxylase (spermidine biosynthesis)
JGI24185J35167_100004114	Arylsulfotransferase (ASST)
JGI24185J35167_10014605	Aspartate oxidase	COG0029===Aspartate oxidase
JGI24185J35167_100003436	Aspartokinases	COG0527===Aspartokinase
JGI24185J35167_100001563	Aspartyl/asparaginyl-tRNA synthetases	COG0017===Aspartyl/asparaginyl-tRNA synthetase
JGI24185J35167_10047013	ATP-dependent Lon protease, bacterial type	COG0466===ATP-dependent Lon protease, bacterial type
JGI24185J35167_10047012	ATP-dependent Lon protease, bacterial type	COG0466===ATP-dependent Lon protease, bacterial type
JGI24185J35167_100000196	ATP-dependent protease Clp, ATPase subunit	COG1219===ATP-dependent protease Clp, ATPase subunit
JGI24185J35167_10000417	ATP-dependent Zn proteases	COG0465===ATP-dependent Zn proteases
JGI24185J35167_100000468	ATPase family associated with various cellular activities (AAA)	COG0542===ATP-dependent Clp protease ATP-binding subunit ClpA
JGI24185J35167_100037912	ATPase related to the helicase subunit of the Holliday junction resolvase	COG2256===Replication-associated recombination protein RarA (DNA-dependent ATPase)
JGI24185J35167_100001838	Bacterial SH3 domain	COG3807===SH3-like domain
JGI24185J35167_100001112	Biopolymer transport protein	COG0848===Biopolymer transport protein ExbD
JGI24185J35167_100003427	Branched-chain amino acid aminotransferase/4-amino-4-deoxychorismate lyase	COG0115===Branched-chain amino acid aminotransferase/4-amino-4-deoxychorismate lyase
JGI24185J35167_10006887	Calcineurin-like phosphoesterase	COG3540===Phosphodiesterase/alkaline phosphatase D
JGI24185J35167_100003637	Cation/multidrug efflux pump	COG0841===Multidrug efflux pump subunit AcrB
JGI24185J35167_100000163	Cell division protein ZapA
JGI24185J35167_100000367	CMP-2-keto-3-deoxyoctulosonic acid synthetase	COG1212===CMP-2-keto-3-deoxyoctulosonic acid synthetase
JGI24185J35167_100000275	Co-chaperonin GroES (HSP10)	COG0234===Co-chaperonin GroES (HSP10)
JGI24185J35167_100002012	Coproporphyrinogen III oxidase and related Fe-S oxidoreductases	COG0635===Coproporphyrinogen III oxidase or related Fe-S oxidoreductase
JGI24185J35167_10016263	Cytidylate kinase	COG0283===Cytidylate kinase
JGI24185J35167_100005817	Cytochrome c	COG3258===Cytochrome c
JGI24185J35167_100002350	Cytochrome c peroxidase	COG1858===Cytochrome c peroxidase
JGI24185J35167_100003321	Cytochrome c551/c552	COG4654===Cytochrome c551/c552
JGI24185J35167_10000232	Dehydrogenases with different specificities (related to short-chain alcohol dehydrogenases)	COG1028===NAD(P)-dependent dehydrogenase, short-chain alcohol dehydrogenase family
JGI24185J35167_100000187	Deoxyribose-phosphate aldolase	COG0274===Deoxyribose-phosphate aldolase
JGI24185J35167_10013465	Deoxyxylulose-5-phosphate synthase	COG1154===Deoxyxylulose-5-phosphate synthase
JGI24185J35167_100014910	Dephospho-CoA kinase	COG0237===Dephospho-CoA kinase
JGI24185J35167_100004115	Developmentally Regulated MAPK Interacting Protein
JGI24185J35167_10000158	Diadenosine tetraphosphate (Ap4A) hydrolase and other HIT family hydrolases	COG0537===Diadenosine tetraphosphate (Ap4A) hydrolase or other HIT family hydrolase
JGI24185J35167_100003437	Diaminopimelate decarboxylase	COG0019===Diaminopimelate decarboxylase
JGI24185J35167_100000423	Diaminopimelate epimerase	COG0253===Diaminopimelate epimerase
JGI24185J35167_100011022	Dihydrodipicolinate reductase	COG0289===Dihydrodipicolinate reductase
JGI24185J35167_10000157	Dimethyladenosine transferase (rRNA methylation)	COG0030===16S rRNA A1518 and A1519 N6-dimethyltransferase RsmA/KsgA/DIM1 (may also have DNA glycosylase/AP lyase activity)
JGI24185J35167_100006617	DNA methylase	COG1041===tRNA G10 N-methylase Trm11
JGI24185J35167_10000128	DNA modification methylase	COG0863===DNA modification methylase
JGI24185J35167_100001840	DNA modification methylase	COG0863===DNA modification methylase
JGI24185J35167_100000861	DNA modification methylase	COG0863===DNA modification methylase
JGI24185J35167_10049211	DNA or RNA helicases of superfamily II	COG1061===Superfamily II DNA or RNA helicase
JGI24185J35167_10001299	DnaJ-class molecular chaperone with C-terminal Zn finger domain	COG0484===DnaJ-class molecular chaperone with C-terminal Zn finger domain
JGI24185J35167_100000183	DnaJ-class molecular chaperone with C-terminal Zn finger domain	COG0484===DnaJ-class molecular chaperone with C-terminal Zn finger domain
JGI24185J35167_100012925	Domain of unknown function (DUF1848)	COG1533===DNA repair photolyase
JGI24185J35167_100011027	dTDP-4-dehydrorhamnose reductase	COG1091===dTDP-4-dehydrorhamnose reductase
JGI24185J35167_10000239	EamA-like transporter family	COG0697===Permease of the drug/metabolite transporter (DMT) superfamily
JGI24185J35167_100001815	Enzyme involved in the deoxyxylulose pathway of isoprenoid biosynthesis	COG0821===4-hydroxy-3-methylbut-2-en-1-yl diphosphate synthase IspG/GcpE
JGI24185J35167_100003615	Excinuclease ATPase subunit	COG0178===Excinuclease UvrABC ATPase subunit
JGI24185J35167_100037021	Exonuclease III	COG0708===Exonuclease III
JGI24185J35167_100009113	Exopolyphosphatase	COG0248===Exopolyphosphatase/pppGpp-phosphohydrolase
JGI24185J35167_100000284	Exopolyphosphatase	COG0248===Exopolyphosphatase/pppGpp-phosphohydrolase
JGI24185J35167_100003438	Exopolyphosphatase-related proteins	COG0618===nanoRNase/pAp phosphatase, hydrolyzes c-di-AMP and oligoRNAs
JGI24185J35167_10014746	FAD synthase	COG0196===FAD synthase
JGI24185J35167_100000199	FAD/FMN-containing dehydrogenases	COG0277===FAD/FMN-containing dehydrogenase
JGI24185J35167_100010023	Fatty acid hydroxylase superfamily
JGI24185J35167_100005811	Fe2+ transport system protein A	COG1918===Fe2+ transport system protein FeoA
JGI24185J35167_100005812	Fe2+ transport system protein B	COG0370===Fe2+ transport system protein B
JGI24185J35167_100012922	Ferredoxin	COG0633===Ferredoxin
JGI24185J35167_100012128	Ferritin-like protein	COG1528===Ferritin
JGI24185J35167_100006224	Fibronectin type III domain
JGI24185J35167_100004112	Fibronectin type III domain
JGI24185J35167_10004948	Flagellar capping protein	COG1345===Flagellar capping protein FliD
JGI24185J35167_100010419	Flagellar GTP-binding protein	COG1419===Flagellar biosynthesis GTPase FlhF
JGI24185J35167_10008774	FOG: HPt domain	COG2198===HPt (histidine-containing phosphotransfer) domain
JGI24185J35167_10001298	FOG: WD40 repeat	COG2319===WD40 repeat
JGI24185J35167_100001139	Formate-dependent nitrite reductase, periplasmic cytochrome c552 subunit	COG3303===Formate-dependent nitrite reductase, periplasmic cytochrome c552 subunit
JGI24185J35167_10000236	Glutamate decarboxylase and related PLP-dependent proteins	COG0076===Glutamate or tyrosine decarboxylase or a related PLP-dependent protein
JGI24185J35167_100000276	Glutaredoxin and related proteins	COG0695===Glutaredoxin
JGI24185J35167_10000413	Glycogen synthase	COG0297===Glycogen synthase
JGI24185J35167_100000381	Glycosyltransferases involved in cell wall biogenesis	COG0463===Glycosyltransferase involved in cell wall bisynthesis
JGI24185J35167_100046811	Glycosyltransferases involved in cell wall biogenesis	COG0463===Glycosyltransferase involved in cell wall bisynthesis
JGI24185J35167_100000615	Glycyl-tRNA synthetase (class II)	COG0423===Glycyl-tRNA synthetase (class II)
JGI24185J35167_10001169	Gram-negative bacterial tonB protein	COG0810===Periplasmic protein TonB, links inner and outer membranes
JGI24185J35167_100003315	Guanosine polyphosphate pyrophosphohydrolases/synthetases	COG0317===(p)ppGpp synthase/hydrolase, HD superfamily
JGI24185J35167_100006114	Guanosine polyphosphate pyrophosphohydrolases/synthetases	COG0317===(p)ppGpp synthase/hydrolase, HD superfamily
JGI24185J35167_100003325	Heme/copper-type cytochrome/quinol oxidase, subunit 3	COG1845===Heme/copper-type cytochrome/quinol oxidase, subunit 3
JGI24185J35167_100003326	Heme/copper-type cytochrome/quinol oxidases, subunit 1	COG0843===Heme/copper-type cytochrome/quinol oxidase, subunit 1
JGI24185J35167_100003323	Heme/copper-type cytochrome/quinol oxidases, subunit 2	COG1622===Heme/copper-type cytochrome/quinol oxidase, subunit 2
JGI24185J35167_100007628	Heparinase II/III-like protein	COG5360===Uncharacterized conserved protein, heparinase superfamily
JGI24185J35167_100009115	Highly conserved protein containing a thioredoxin domain	COG1331===Uncharacterized conserved protein YyaL, SSP411 family, contains thoiredoxin and six-hairpin glycosidase-like domains
JGI24185J35167_100006132	Histidine kinase-, DNA gyrase B-, and HSP90-like ATPase	COG0642===Signal transduction histidine kinase
JGI24185J35167_10020177	Histidine kinase-, DNA gyrase B-, and HSP90-like ATPase	COG4191===Signal transduction histidine kinase regulating C4-dicarboxylate transport system
JGI24185J35167_10001295	Histidine kinase-, DNA gyrase B-, and HSP90-like ATPase	COG0642===Signal transduction histidine kinase
JGI24185J35167_10060161	Histidinol phosphatase and related hydrolases of the PHP family	COG1796===DNA polymerase/3'-5' exonuclease PolX
JGI24185J35167_10000416	Histidinol phosphatase and related phosphatases	COG0241===Histidinol phosphatase or a related phosphatase
JGI24185J35167_10001296	Histidyl-tRNA synthetase	COG0124===Histidyl-tRNA synthetase
JGI24185J35167_100000265	hypothetical protein	COG3292===Periplasmic ligand-binding sensor domain
JGI24185J35167_100011616	hypothetical protein
JGI24185J35167_10133752	hypothetical protein
JGI24185J35167_10001492	hypothetical protein
JGI24185J35167_10089061	hypothetical protein
JGI24185J35167_10020176	hypothetical protein	COG4105===Outer membrane protein assembly factor BamD, BamD/ComL family
JGI24185J35167_100011613	hypothetical protein
JGI24185J35167_100000846	hypothetical protein
JGI24185J35167_100001549	hypothetical protein
JGI24185J35167_10037857	hypothetical protein
JGI24185J35167_100049410	hypothetical protein
JGI24185J35167_100000285	hypothetical protein	COG2319===WD40 repeat
JGI24185J35167_100018425	hypothetical protein
JGI24185J35167_100003334	hypothetical protein
JGI24185J35167_100018419	hypothetical protein
JGI24185J35167_100003423	hypothetical protein
JGI24185J35167_100007626	hypothetical protein
JGI24185J35167_10114023	hypothetical protein
JGI24185J35167_100001536	hypothetical protein
JGI24185J35167_100010430	hypothetical protein	COG2274===ABC-type bacteriocin/lantibiotic exporters, contain an N-terminal double-glycine peptidase domain
JGI24185J35167_10002276	hypothetical protein
JGI24185J35167_10091782	hypothetical protein
JGI24185J35167_100001842	hypothetical protein
JGI24185J35167_100001839	hypothetical protein	COG3440===Predicted restriction endonuclease
JGI24185J35167_10133751	hypothetical protein
JGI24185J35167_100001154	hypothetical protein
JGI24185J35167_100000380	hypothetical protein
JGI24185J35167_10000769	hypothetical protein
JGI24185J35167_100007615	hypothetical protein
JGI24185J35167_100002049	hypothetical protein
JGI24185J35167_100003629	hypothetical protein
JGI24185J35167_100000140	hypothetical protein
JGI24185J35167_10089062	hypothetical protein
JGI24185J35167_10000086	hypothetical protein	COG2230===Cyclopropane fatty-acyl-phospholipid synthase and related methyltransferases
JGI24185J35167_10041912	hypothetical protein
JGI24185J35167_100003341	hypothetical protein	COG0226===ABC-type phosphate transport system, periplasmic component
JGI24185J35167_10003797	hypothetical protein
JGI24185J35167_100022718	hypothetical protein
JGI24185J35167_100083513	hypothetical protein
JGI24185J35167_10109541	hypothetical protein
JGI24185J35167_100056210	hypothetical protein
JGI24185J35167_10095443	hypothetical protein
JGI24185J35167_10037851	hypothetical protein
JGI24185J35167_10008777	hypothetical protein	COG0178===Excinuclease UvrABC ATPase subunit
JGI24185J35167_100006225	hypothetical protein
JGI24185J35167_100006236	hypothetical protein	COG2227===2-polyprenyl-3-methyl-5-hydroxy-6-metoxy-1,4-benzoquinol methylase
JGI24185J35167_100000283	hypothetical protein
JGI24185J35167_100006247	hypothetical protein	COG1629===Outer membrane receptor proteins, mostly Fe transport
JGI24185J35167_100002615	hypothetical protein
JGI24185J35167_10060321	hypothetical protein	COG1629===Outer membrane receptor proteins, mostly Fe transport
JGI24185J35167_10000611	hypothetical protein	COG0863===DNA modification methylase
JGI24185J35167_100000139	hypothetical protein
JGI24185J35167_100049416	hypothetical protein	COG1621===Sucrose-6-phosphate hydrolase SacC, GH32 family
JGI24185J35167_100002634	hypothetical protein
JGI24185J35167_100004127	hypothetical protein
JGI24185J35167_10060164	hypothetical protein	COG3292===Periplasmic ligand-binding sensor domain
JGI24185J35167_100010424	hypothetical protein
JGI24185J35167_100010614	hypothetical protein
JGI24185J35167_10000627	hypothetical protein
JGI24185J35167_10000361	hypothetical protein
JGI24185J35167_100087713	hypothetical protein
JGI24185J35167_10001297	hypothetical protein
JGI24185J35167_10006885	hypothetical protein	COG1651===Protein-disulfide isomerase
JGI24185J35167_10004081	hypothetical protein
JGI24185J35167_100004111	hypothetical protein
JGI24185J35167_10001108	hypothetical protein
JGI24185J35167_100000245	hypothetical protein
JGI24185J35167_100000624	hypothetical protein
JGI24185J35167_100001132	hypothetical protein	COG3369===Uncharacterized protein, contains Zn-finger domain of CDGSH type
JGI24185J35167_10102546	hypothetical protein
JGI24185J35167_100001234	hypothetical protein
JGI24185J35167_100006620	hypothetical protein
JGI24185J35167_10075062	hypothetical protein
JGI24185J35167_100001819	hypothetical protein	COG1843===Flagellar hook assembly protein FlgD
JGI24185J35167_100010018	hypothetical protein	COG4783===Putative Zn-dependent protease, contains TPR repeats
JGI24185J35167_100003643	hypothetical protein
JGI24185J35167_100197212	hypothetical protein
JGI24185J35167_100006137	hypothetical protein
JGI24185J35167_100000873	hypothetical protein
JGI24185J35167_100010421	hypothetical protein	COG4191===Signal transduction histidine kinase regulating C4-dicarboxylate transport system
JGI24185J35167_100000643	hypothetical protein
JGI24185J35167_100037022	hypothetical protein
JGI24185J35167_100000149	hypothetical protein	COG4775===Outer membrane protein assembly factor BamA
JGI24185J35167_100000366	hypothetical protein
JGI24185J35167_10060322	hypothetical protein
JGI24185J35167_100003342	hypothetical protein	COG4783===Putative Zn-dependent protease, contains TPR repeats
JGI24185J35167_100000387	hypothetical protein
JGI24185J35167_10005624	hypothetical protein
JGI24185J35167_100010022	hypothetical protein
JGI24185J35167_10000621	hypothetical protein
JGI24185J35167_100006616	hypothetical protein
JGI24185J35167_100000188	hypothetical protein	COG4775===Outer membrane protein assembly factor BamA
JGI24185J35167_10005621	hypothetical protein
JGI24185J35167_100000236	hypothetical protein
JGI24185J35167_100010034	hypothetical protein
JGI24185J35167_100001230	hypothetical protein
JGI24185J35167_100049411	hypothetical protein
JGI24185J35167_10000246	hypothetical protein	COG1240===Mg-chelatase subunit ChlD
JGI24185J35167_100023626	hypothetical protein
JGI24185J35167_100002334	hypothetical protein
JGI24185J35167_100000665	hypothetical protein
JGI24185J35167_10002272	hypothetical protein
JGI24185J35167_10000111	hypothetical protein
JGI24185J35167_10014608	hypothetical protein
JGI24185J35167_100000626	Inactive homolog of metal-dependent proteases, putative molecular chaperone	COG1214===tRNA A37 threonylcarbamoyladenosine modification protein TsaB
JGI24185J35167_100007631	Integral membrane protein, interacts with FtsH	COG0670===Integral membrane protein, interacts with FtsH
JGI24185J35167_10019728	Lactoylglutathione lyase and related lyases	COG0346===Catechol 2,3-dioxygenase or other lactoylglutathione lyase family enzyme
JGI24185J35167_10023195	Leu/Phe-tRNA-protein transferase	COG2360===Leu/Phe-tRNA-protein transferase
JGI24185J35167_10000265	Leucine-rich repeat (LRR) protein	COG4886===Leucine-rich repeat (LRR) protein
JGI24185J35167_100000612	Lipoate synthase	COG0320===Lipoate synthase
JGI24185J35167_100000282	Lipoate-protein ligase A	COG0095===Lipoate-protein ligase A
JGI24185J35167_100006242	Low specificity phosphatase (HAD superfamily)	COG1778=== 3-deoxy-D-manno-octulosonate 8-phosphate phosphatase KdsC and related HAD superfamily phosphatases
JGI24185J35167_100000262	Major Facilitator Superfamily	COG2814===Predicted arabinose efflux permease, MFS family
JGI24185J35167_100014929	Mannose-1-phosphate guanylyltransferase	COG0836===Mannose-1-phosphate guanylyltransferase
JGI24185J35167_100003638	Membrane-fusion protein	COG0845===Multidrug efflux pump subunit AcrA (membrane-fusion protein)
JGI24185J35167_100000611	Metal-dependent hydrolases of the beta-lactamase superfamily I	COG1235===Phosphoribosyl 1,2-cyclic phosphodiesterase
JGI24185J35167_100010615	Methionine synthase I (cobalamin-dependent), methyltransferase domain	COG0685===5,10-methylenetetrahydrofolate reductase
JGI24185J35167_100000277	Methionine synthase I, cobalamin-binding domain	COG1410===Methionine synthase I, cobalamin-binding domain
JGI24185J35167_100002631	Mg-dependent DNase	COG0084===Tat protein secretion system quality control protein TatD (DNase activity)
JGI24185J35167_10000127	MjaII restriction endonuclease
JGI24185J35167_100005813	Mn-dependent transcriptional regulator	COG1918===Fe2+ transport system protein FeoA
JGI24185J35167_100000182	Molecular chaperone GrpE (heat shock protein)	COG0576===Molecular chaperone GrpE (heat shock protein)
JGI24185J35167_100000429	Molecular chaperone, HSP90 family	COG0326===Molecular chaperone, HSP90 family
JGI24185J35167_10002274	MoxR-like ATPases	COG0714===MoxR-like ATPase
JGI24185J35167_100000844	MoxR-like ATPases	COG0714===MoxR-like ATPase
JGI24185J35167_10019727	N-acetylglucosamine-1-phosphate uridyltransferase (contains nucleotidyltransferase and I-patch acetyltransferase domains)	COG1207===Bifunctional protein GlmU, N-acetylglucosamine-1-phosphate-uridyltransferase/glucosamine-1-phosphate-acetyltransferase
JGI24185J35167_100011028	NAD/FAD-utilizing enzyme apparently involved in cell division	COG0445===tRNA U34 5-carboxymethylaminomethyl modifying enzyme MnmG/GidA
JGI24185J35167_100002410	NADH dehydrogenase, FAD-containing subunit	COG1252===NADH dehydrogenase, FAD-containing subunit
JGI24185J35167_10000911	Nicotinic acid mononucleotide adenylyltransferase	COG1057===Nicotinic acid mononucleotide adenylyltransferase
JGI24185J35167_100012920	NifU homolog involved in Fe-S cluster formation	COG0822===NifU homolog involved in Fe-S cluster formation
JGI24185J35167_100014928	Organic radical activating enzymes	COG0602===Organic radical activating enzyme
JGI24185J35167_100003639	Outer membrane protein	COG1538===Outer membrane protein TolC
JGI24185J35167_100001231	Outer membrane protein and related peptidoglycan-associated (lipo)proteins	COG2885===Outer membrane protein OmpA and related peptidoglycan-associated (lipo)proteins
JGI24185J35167_10001109	Outer membrane protein and related peptidoglycan-associated (lipo)proteins	COG2885===Outer membrane protein OmpA and related peptidoglycan-associated (lipo)proteins
JGI24185J35167_100000222	Outer membrane protein W	COG3047===Outer membrane protein W
JGI24185J35167_100001129	PAS fold	COG4585===Signal transduction histidine kinase
JGI24185J35167_100003628	Peptide methionine sulfoxide reductase	COG0225===Peptide methionine sulfoxide reductase MsrA
JGI24185J35167_100000614	Periplasmic protease	COG0793===C-terminal processing protease CtpA/Prc, contains a PDZ domain
JGI24185J35167_100001113	Periplasmic protein TonB, links inner and outer membranes	COG0810===Periplasmic protein TonB, links inner and outer membranes
JGI24185J35167_100012129	Peroxiredoxin	COG1225===Peroxiredoxin
JGI24185J35167_100000133	Phosphate starvation-inducible protein PhoH, predicted ATPase - COG1702	COG1702===Phosphate starvation-inducible protein PhoH, predicted ATPase
JGI24185J35167_100002416	Phosphoenolpyruvate synthase/pyruvate phosphate dikinase	COG0574===Phosphoenolpyruvate synthase/pyruvate phosphate dikinase
JGI24185J35167_10000414	Phosphoglycerol transferase and related proteins, alkaline phosphatase superfamily	COG1368===Phosphoglycerol transferase MdoB or a related enzyme of AlkP superfamily
JGI24185J35167_100002324	Phosphomannomutase	COG1109===Phosphomannomutase
JGI24185J35167_100001125	Phosphopantetheine adenylyltransferase	COG0669===Phosphopantetheine adenylyltransferase
JGI24185J35167_100013616	Phosphoribosylformylglycinamidine (FGAM) synthase, PurS component	COG1828===Phosphoribosylformylglycinamidine (FGAM) synthase, PurS component
JGI24185J35167_100010019	Phytoene dehydrogenase and related proteins	COG1233===Phytoene dehydrogenase-related protein
JGI24185J35167_100023623	Planctomycete cytochrome C
JGI24185J35167_100003322	Polyprenyltransferase (cytochrome oxidase assembly factor)	COG0109===Polyprenyltransferase (heme O synthase)
JGI24185J35167_10014748	Polyribonucleotide nucleotidyltransferase (polynucleotide phosphorylase)	COG1185===Polyribonucleotide nucleotidyltransferase (polynucleotide phosphorylase)
JGI24185J35167_100002326	Predicted amidophosphoribosyltransferases - COG1040	COG1040===Predicted amidophosphoribosyltransferases
JGI24185J35167_100000820	Predicted dehydrogenases and related proteins - COG0673	COG1063===Threonine dehydrogenase or related Zn-dependent dehydrogenase
JGI24185J35167_10047015	Predicted dioxygenase - COG1355	COG1355===Predicted class III extradiol dioxygenase, MEMO1 family
JGI24185J35167_100005831	Predicted EndoIII-related endonuclease - COG0177	COG0177===Endonuclease III
JGI24185J35167_10008359	Predicted endonuclease distantly related to archaeal Holliday junction resolvase - COG0792	COG0792===Predicted endonuclease distantly related to archaeal Holliday junction resolvase
JGI24185J35167_10000363	Predicted enzyme with a TIM-barrel fold - COG0325	COG0325===Uncharacterized pyridoxal phosphate-containing protein, affects Ilv metabolism, UPF0001 family
JGI24185J35167_10002187	Predicted esterase of the alpha-beta hydrolase superfamily - COG1752	COG4775===Outer membrane protein assembly factor BamA
JGI24185J35167_10095441	Predicted Fe-S oxidoreductases - COG0535	COG0535===Radical SAM superfamily enzyme, MoaA/NifB/PqqE/SkfB family
JGI24185J35167_100049420	Predicted glycosyltransferases	COG1216===Glycosyltransferase, GT2 family
JGI24185J35167_1000001109	Predicted GTPase - COG0218	COG0218===GTP-binding protein EngB required for normal cell division
JGI24185J35167_100001133	Predicted GTPase - COG0486	COG0486===tRNA U34 5-carboxymethylaminomethyl modifying GTPase MnmE/TrmE
JGI24185J35167_100000439	Predicted GTPases - COG1160	COG1160===Predicted GTPases
JGI24185J35167_100003435	Predicted hydrolase (HD superfamily) - COG2316	COG2316===Predicted hydrolase, HD superfamily
JGI24185J35167_10014606	Predicted membrane protein - COG1295	COG1295===Uncharacterized membrane protein, BrkB/YihY/UPF0761 family (not an RNase)
JGI24185J35167_100002325	Predicted membrane protein - COG2259	COG2259===Uncharacterized membrane protein YphA, DoxX/SURF4 family
JGI24185J35167_100000157	Predicted membrane protein - COG2259	COG2259===Uncharacterized membrane protein YphA, DoxX/SURF4 family
JGI24185J35167_10001493	Predicted membrane-associated Zn-dependent proteases 1	COG0750===Membrane-associated protease RseP, regulator of RpoE activity
JGI24185J35167_100010033	Predicted metal-binding, possibly nucleic acid-binding protein	COG1399===Uncharacterized metal-binding protein YceD, DUF177 family
JGI24185J35167_10000155	Predicted metal-dependent hydrolase with the TIM-barrel fold - COG1574	COG1574===Predicted amidohydrolase YtcJ
JGI24185J35167_100012921	Predicted metal-sulfur cluster biosynthetic enzyme - COG2151	COG2151===Metal-sulfur cluster biosynthetic enzyme
JGI24185J35167_100002323	Predicted nucleotide-utilizing enzyme related to molybdopterin-biosynthesis enzyme MoeA - COG1058	COG1546===Nicotinamide mononucleotide (NMN) deamidase PncC
JGI24185J35167_100002046	Predicted permease, DMT superfamily - COG5006	COG5006===Threonine/homoserine efflux transporter RhtA
JGI24185J35167_100000244	Predicted permeases	COG0701===Uncharacterized membrane protein YraQ, UPF0718 family
JGI24185J35167_10016264	Predicted phosphatases - COG0546	COG0546===Phosphoglycolate phosphatase, HAD superfamily
JGI24185J35167_100049418	Predicted pyridoxal phosphate-dependent enzyme apparently involved in regulation of cell wall biogenesis - COG0399	COG0399===dTDP-4-amino-4,6-dideoxygalactose transaminase
JGI24185J35167_100000635	Predicted pyrophosphatase - COG1694	COG1694===NTP pyrophosphatase, house-cleaning of non-canonical NTPs
JGI24185J35167_100056213	Predicted redox protein, regulator of disulfide bond formation - COG1765	COG1765===Uncharacterized OsmC-related protein
JGI24185J35167_100000297	Predicted Rossmann fold nucleotide-binding protein - COG1611	COG2433===Possible nuclease of RNase H fold, RuvC/YqgF family
JGI24185J35167_100000640	Predicted Rossmann fold nucleotide-binding protein - COG1611	COG1611===Predicted Rossmann fold nucleotide-binding protein
JGI24185J35167_10014742	Predicted S-adenosylmethionine-dependent methyltransferase involved in bacterial cell division - COG0357	COG0357===16S rRNA G527 N7-methylase RsmG (former glucose-inhibited division protein B)
JGI24185J35167_10002273	Predicted thioesterase - COG0824	COG0824===Acyl-CoA thioesterase FadM
JGI24185J35167_100000243	Predicted transcriptional regulators - COG0640	COG0640===DNA-binding transcriptional regulator, ArsR family
JGI24185J35167_100002341	Predicted Zn-dependent peptidases - COG0612	COG0612===Predicted Zn-dependent peptidase
JGI24185J35167_10000235	Predicted Zn-dependent peptidases - COG0612	COG0612===Predicted Zn-dependent peptidase
JGI24185J35167_100002340	Predicted Zn-dependent peptidases - COG0612	COG0612===Predicted Zn-dependent peptidase
JGI24185J35167_100197210	Predicted Zn-dependent proteases and their inactivated homologs - COG0312	COG0312===Predicted Zn-dependent protease or its inactivated homolog
JGI24185J35167_100000854	Preprotein translocase subunit YajC	COG1862===Preprotein translocase subunit YajC
JGI24185J35167_100003324	Prokaryotic Cytochrome C oxidase subunit IV
JGI24185J35167_100000195	Protease subunit of ATP-dependent Clp proteases	COG0740===ATP-dependent protease ClpP, protease subunit
JGI24185J35167_100037019	Protein of unknown function (DUF3108)
JGI24185J35167_100004118	Protein of unknown function (DUF721)
JGI24185J35167_100002436	Protein related to penicillin acylase	COG2366===Acyl-homoserine lactone (AHL) acylase PvdQ
JGI24185J35167_100023617	Protein-tyrosine-phosphatase	COG0394===Protein-tyrosine-phosphatase
JGI24185J35167_10014745	Pseudouridine synthase	COG0130===tRNA U55 pseudouridine synthase TruB, may also work on U342 of tmRNA
JGI24185J35167_100002611	Pseudouridylate synthase	COG0101===tRNA U38,U39,U40 pseudouridine synthase TruA
JGI24185J35167_10000064	Pterin-4a-carbinolamine dehydratase	COG2154===Pterin-4a-carbinolamine dehydratase
JGI24185J35167_10002186	Putative intracellular protease/amidase	COG0693===Putative intracellular protease/amidase
JGI24185J35167_100000810	Putative transcriptional regulator, homolog of Bvg accessory factor	COG1521===Pantothenate kinase type III
JGI24185J35167_100012725	Putative translation factor (SUA5)	COG0009===tRNA A37 threonylcarbamoyladenosine synthetase subunit TsaC/SUA5/YrdC
JGI24185J35167_100000610	Pyridoxamine-phosphate oxidase	COG0259===Pyridoxine/pyridoxamine 5'-phosphate oxidase
JGI24185J35167_100003422	Pyruvate-formate lyase-activating enzyme	COG1180===Pyruvate-formate lyase-activating enzyme
JGI24185J35167_100007625	Pyruvate-formate lyase-activating enzyme	COG1180===Pyruvate-formate lyase-activating enzyme
JGI24185J35167_100000156	Pyruvate/2-oxoglutarate dehydrogenase complex, dehydrogenase (E1) component, eukaryotic type, beta subunit	COG1071===TPP-dependent pyruvate or acetoin dehydrogenase subunit alpha
JGI24185J35167_10091784	Pyruvate/2-oxoglutarate dehydrogenase complex, dihydrolipoamide acyltransferase (E2) component, and related enzymes	COG0508===Pyruvate/2-oxoglutarate dehydrogenase complex, dihydrolipoamide acyltransferase (E2) component
JGI24185J35167_100000127	Pyruvate/2-oxoglutarate dehydrogenase complex, dihydrolipoamide dehydrogenase (E3) component, and related enzymes	COG1249===Pyruvate/2-oxoglutarate dehydrogenase complex, dihydrolipoamide dehydrogenase (E3) component or related enzyme
JGI24185J35167_100000422	RecG-like helicase	COG1200===RecG-like helicase
JGI24185J35167_100000154	Replicative DNA helicase	COG0305===Replicative DNA helicase
JGI24185J35167_100000819	Response regulator containing a CheY-like receiver domain and an HD-GYP domain	COG3437===Response regulator c-di-GMP phosphodiesterase, RpfG family, contains REC and HD-GYP domains
JGI24185J35167_100000385	Response regulator containing a CheY-like receiver domain and an HTH DNA-binding domain	COG2197===DNA-binding response regulator, NarL/FixJ family, contains REC and HTH domains
JGI24185J35167_100001128	Response regulator containing a CheY-like receiver domain and an HTH DNA-binding domain	COG2197===DNA-binding response regulator, NarL/FixJ family, contains REC and HTH domains
JGI24185J35167_100000386	Response regulator containing a CheY-like receiver domain and an HTH DNA-binding domain	COG2197===DNA-binding response regulator, NarL/FixJ family, contains REC and HTH domains
JGI24185J35167_100007624	Response regulator containing CheY-like receiver, AAA-type ATPase, and DNA-binding domains	COG2204===DNA-binding transcriptional response regulator, NtrC family, contains REC, AAA-type ATPase, and a Fis-type DNA-binding domains
JGI24185J35167_10020178	Response regulator containing CheY-like receiver, AAA-type ATPase, and DNA-binding domains	COG2204===DNA-binding transcriptional response regulator, NtrC family, contains REC, AAA-type ATPase, and a Fis-type DNA-binding domains
JGI24185J35167_1000001105	Response regulator containing CheY-like receiver, AAA-type ATPase, and DNA-binding domains	COG2204===DNA-binding transcriptional response regulator, NtrC family, contains REC, AAA-type ATPase, and a Fis-type DNA-binding domains
JGI24185J35167_100000425	Restriction endonuclease	COG1403===5-methylcytosine-specific restriction endonuclease McrA
JGI24185J35167_10011464	Ribonuclease HI	COG0328===Ribonuclease HI
JGI24185J35167_100009114	Ribosomal protein L11 methylase	COG2264===Ribosomal protein L11 methylase PrmA
JGI24185J35167_10005626	Ribosomal protein L25 (general stress protein Ctc)	COG1825===Ribosomal protein L25 (general stress protein Ctc)
JGI24185J35167_10014747	Ribosomal protein S15P/S13E	COG0184===Ribosomal protein S15P/S13E
JGI24185J35167_100002342	Ribosomal protein S21
JGI24185J35167_100083510	Ribosome-binding factor A	COG0858===Ribosome-binding factor A
JGI24185J35167_100023624	Rieske Fe-S protein	COG0723===Rieske Fe-S protein
JGI24185J35167_100023625	Rieske Fe-S protein	COG0723===Rieske Fe-S protein
JGI24185J35167_100066714	RimM protein, required for 16S rRNA processing	COG0806===Ribosomal 30S subunit maturation factor RimM, required for 16S rRNA processing
JGI24185J35167_10014607	rRNA methylases	COG0566===tRNA G18 (ribose-2'-O)-methylase SpoU
JGI24185J35167_100006235	rRNA methylases	COG0566===tRNA G18 (ribose-2'-O)-methylase SpoU
JGI24185J35167_100000430	S-adenosylmethionine:tRNA-ribosyltransferase-isomerase (queuine synthetase)	COG0809===S-adenosylmethionine:tRNA-ribosyltransferase-isomerase (queuine synthetase)
JGI24185J35167_100014927	SAM-dependent methyltransferases related to tRNA (uracil-5-)-methyltransferase	COG2265===tRNA/tmRNA/rRNA uracil-C5-methylase, TrmA/RlmC/RlmD family
JGI24185J35167_100012919	Selenocysteine lyase	COG0520===Selenocysteine lyase/Cysteine desulfurase
JGI24185J35167_100011610	Serine phosphatase RsbU, regulator of sigma subunit	COG2208===Serine phosphatase RsbU, regulator of sigma subunit
JGI24185J35167_100000638	Signal transduction histidine kinase	COG0642===Signal transduction histidine kinase
JGI24185J35167_100000849	Siroheme synthase (precorrin-2 oxidase/ferrochelatase domain)	COG1648===Siroheme synthase (precorrin-2 oxidase/ferrochelatase domain)
JGI24185J35167_100037910	Site-specific recombinase XerD	COG4974===Site-specific recombinase XerD
JGI24185J35167_100000126	SprA-related family
JGI24185J35167_100001820	Stress responsive A/B Barrel Domain
JGI24185J35167_10026922	Subtilisin-like serine proteases	COG1404===Serine protease, subtilisin family
JGI24185J35167_10001107	Subtilisin-like serine proteases	COG1404===Serine protease, subtilisin family
JGI24185J35167_100000461	Succinate dehydrogenase/fumarate reductase, flavoprotein subunit	COG1053===Succinate dehydrogenase/fumarate reductase, flavoprotein subunit
JGI24185J35167_100018417	Superfamily II DNA helicase	COG0514===Superfamily II DNA helicase RecQ
JGI24185J35167_10000245	Tetratricopeptide repeat	COG3264===Small-conductance mechanosensitive channel
JGI24185J35167_100000246	Thiol-disulfide isomerase and thioredoxins	COG0526===Thiol-disulfide isomerase or thioredoxin
JGI24185J35167_100002414	Thiol-disulfide isomerase and thioredoxins	COG0526===Thiol-disulfide isomerase or thioredoxin
JGI24185J35167_10114022	Thiol-disulfide isomerase and thioredoxins	COG0526===Thiol-disulfide isomerase or thioredoxin
JGI24185J35167_10002185	Thiol:disulfide interchange protein	COG4232===Thiol:disulfide interchange protein
JGI24185J35167_100000413	Thioredoxin-like proteins and domains	COG0694===Fe-S cluster biogenesis protein NfuA, 4Fe-4S-binding domain
JGI24185J35167_10003799	Thiosulfate reductase cytochrome B subunit (membrane anchoring protein)	COG4117===Thiosulfate reductase cytochrome b subunit
JGI24185J35167_100002612	Threonyl-tRNA synthetase	COG0441===Threonyl-tRNA synthetase
JGI24185J35167_10081273	TonB-dependent Receptor Plug Domain	COG1629===Outer membrane receptor proteins, mostly Fe transport
JGI24185J35167_100002624	Topoisomerase IA	COG0551===ssDNA-binding Zn-finger and Zn-ribbon domains of topoisomerase 1
JGI24185J35167_100002314	Transcription termination factor	COG1158===Transcription termination factor Rho
JGI24185J35167_100037017	Transcription termination factor	COG0781===Transcription termination factor NusB
JGI24185J35167_100000625	Transcription-repair coupling factor (superfamily II helicase)	COG1197===Transcription-repair coupling factor (superfamily II helicase)
JGI24185J35167_100003640	Transcriptional regulator	COG1309===DNA-binding transcriptional regulator, AcrR family
JGI24185J35167_100083511	Translation initiation factor 2 (IF-2; GTPase)	COG5316===Uncharacterized protein
JGI24185J35167_100001545	Transposase and inactivated derivatives	COG3677===Transposase
JGI24185J35167_10006671	Transposase DDE domain
JGI24185J35167_100066713	tRNA-(guanine-N1)-methyltransferase	COG0336===tRNA G37 N-methylase TrmD
JGI24185J35167_10000411	Two component regulator propeller	COG3292===Periplasmic ligand-binding sensor domain
JGI24185J35167_10032154	Type IIA topoisomerase (DNA gyrase/topo II, topoisomerase IV), B subunit	COG0187===DNA gyrase/topoisomerase IV, subunit B
JGI24185J35167_10000243	UDP-N-acetylglucosamine 2-epimerase	COG0381===UDP-N-acetylglucosamine 2-epimerase
JGI24185J35167_10000622	UDP-N-acetylmuramyl tripeptide synthase	COG0769===UDP-N-acetylmuramyl tripeptide synthase
JGI24185J35167_100003614	Uncharacterized conserved protein (some members contain a von Willebrand factor type A (vWA) domain)	COG1721===Uncharacterized conserved protein, DUF58 family, contains vWF domain
JGI24185J35167_100000845	Uncharacterized conserved protein (some members contain a von Willebrand factor type A (vWA) domain)	COG1721===Uncharacterized conserved protein, DUF58 family, contains vWF domain
JGI24185J35167_10014603	Uncharacterized conserved protein - COG0432	COG0432===Thiamin phosphate synthase YjbQ, UPF0047 family
JGI24185J35167_100018414	Uncharacterized conserved protein - COG1259	COG3880===Protein-arginine kinase activator protein McsA
JGI24185J35167_10001042	Uncharacterized conserved protein - COG1371	COG1371===SHS2 domain protein implicated in nucleic acid metabolism
JGI24185J35167_100000132	Uncharacterized conserved protein - COG1624	COG1624===Diadenylate cyclase (c-di-AMP synthetase), DisA_N domain
JGI24185J35167_10014604	Uncharacterized conserved protein - COG4095	COG4095===Uncharacterized conserved protein, contains PQ loop repeat
JGI24185J35167_100010020	Uncharacterized conserved protein - COG4276	COG4276===Ligand-binding SRPBCC domain
JGI24185J35167_10000362	Uncharacterized Fe-S protein PflX, homolog of pyruvate formate lyase activating proteins	COG1313===Uncharacterized Fe-S protein PflX, radical SAM superfamily
JGI24185J35167_10004949	Uncharacterized flagellar protein FlaG	COG1334===Uncharacterized conserved protein, FlaG/YvyC family
JGI24185J35167_100000268	Uncharacterized homolog of PSP1	COG1774===Cell fate regulator YaaT, PSP1 superfamily (controls sporulation, competence, biofilm development)
JGI24185J35167_10000415	Uncharacterized membrane-associated protein	COG0586===Uncharacterized membrane protein DedA, SNARE-associated domain
JGI24185J35167_100000369	Uncharacterized protein conserved in bacteria	COG1376===Lipoprotein-anchoring transpeptidase ErfK/SrfK
JGI24185J35167_10001049	Uncharacterized protein conserved in bacteria	COG2331===Predicted nucleic acid-binding protein, contains Zn-ribbon domain
JGI24185J35167_1000001108	Uncharacterized protein conserved in bacteria	COG2982===Uncharacterized protein involved in outer membrane biogenesis
JGI24185J35167_100007627	Uncharacterized protein conserved in bacteria	COG3876===Uncharacterized conserved protein YbbC, DUF1343 family
JGI24185J35167_100006129	Uncharacterized protein conserved in bacteria	COG1385===16S rRNA U1498 N3-methylase RsmE
JGI24185J35167_10000264	Uncharacterized protein related to the periplasmic component of the Tol biopolymer transport system	COG4946===Uncharacterized N-terminal domain of tricorn protease
JGI24185J35167_100000833	Uncharacterized proteins, LmbE homologs	COG2120===N-acetylglucosaminyl deacetylase, LmbE family
JGI24185J35167_10001848	von Willebrand factor type A domain
JGI24185J35167_100049417	WbqC-like protein family
JGI24185J35167_100006211	WD40-like Beta Propeller Repeat	COG0823===Periplasmic component of the Tol biopolymer transport system

## Sheet: Cluster_B_Random
Locus Tag	Gene Product Name	COG
JGI24185J35167_100011019	2'-5' RNA ligase	COG1514===2'-5' RNA ligase
JGI24185J35167_100000437	2-polyprenylphenol hydroxylase and related flavodoxin oxidoreductases	COG0543===NAD(P)H-flavin reductase
JGI24185J35167_100006133	2C-methyl-D-erythritol 2,4-cyclodiphosphate synthase	COG0245===2C-methyl-D-erythritol 2,4-cyclodiphosphate synthase
JGI24185J35167_100000855	3,4-dihydroxy-2-butanone 4-phosphate synthase	COG0807===GTP cyclohydrolase II
JGI24185J35167_100001813	4-amino-4-deoxy-L-arabinose transferase and related glycosyltransferases of PMT family	COG1807===4-amino-4-deoxy-L-arabinose transferase or related glycosyltransferase of PMT family
JGI24185J35167_10048594	4-diphosphocytidyl-2-methyl-D-erithritol synthase	COG1211===2-C-methyl-D-erythritol 4-phosphate cytidylyltransferase
JGI24185J35167_100011619	4-diphosphocytidyl-2C-methyl-D-erythritol 2-phosphate synthase	COG1947===4-diphosphocytidyl-2C-methyl-D-erythritol kinase
JGI24185J35167_100005819	AAA domain (Cdc48 subfamily)	COG4985===ABC-type phosphate transport system, auxiliary component
JGI24185J35167_10006884	ABC-type metal ion transport system, periplasmic component/surface adhesin	COG0803===ABC-type Zn uptake system ZnuABC, Zn-binding component ZnuA
JGI24185J35167_100001554	ABC-type multidrug transport system, ATPase component	COG1131===ABC-type multidrug transport system, ATPase component
JGI24185J35167_100021811	ABC-type multidrug transport system, ATPase component	COG1131===ABC-type multidrug transport system, ATPase component
JGI24185J35167_10000267	ABC-type polar amino acid transport system, ATPase component	COG1126===ABC-type polar amino acid transport system, ATPase component
JGI24185J35167_100023613	ABC-type transport system involved in cytochrome c biogenesis, permease component	COG0755===ABC-type transport system involved in cytochrome c biogenesis, permease component
JGI24185J35167_100037018	ABC-type transport system involved in resistance to organic solvents, permease component	COG0767===ABC-type transporter Mla maintaining outer membrane lipid asymmetry, permease component MlaE
JGI24185J35167_10004686	ABC-type transport system involved in resistance to organic solvents, permease component	COG0767===ABC-type transporter Mla maintaining outer membrane lipid asymmetry, permease component MlaE
JGI24185J35167_100000148	Actin-like ATPase involved in cell division	COG0849===Cell division ATPase FtsA
JGI24185J35167_100001260	Actin-like ATPase involved in cell morphogenesis	COG1077===Actin-like ATPase involved in cell morphogenesis
JGI24185J35167_100000867	Acyl-CoA dehydrogenases	COG1960===Acyl-CoA dehydrogenase related to the alkylation response protein AidB
JGI24185J35167_100001823	Acyl-CoA synthetase (NDP forming)	COG1042===Acyl-CoA synthetase (NDP forming)
JGI24185J35167_10018649	Adenylosuccinate synthase	COG0104===Adenylosuccinate synthase
JGI24185J35167_100001541	ADP-heptose:LPS heptosyltransferase	COG0859===ADP-heptose:LPS heptosyltransferase
JGI24185J35167_100046812	ADP-heptose:LPS heptosyltransferase	COG0859===ADP-heptose:LPS heptosyltransferase
JGI24185J35167_100376210	ADP-heptose:LPS heptosyltransferase	COG0859===ADP-heptose:LPS heptosyltransferase
JGI24185J35167_100001246	ADP-ribose pyrophosphatase	COG1051===ADP-ribose pyrophosphatase YjhB, NUDIX family
JGI24185J35167_100000631	Alanine racemase	COG0787===Alanine racemase
JGI24185J35167_100000662	Amino acid transporters	COG0531===Amino acid transporter
JGI24185J35167_10000119	Anti-anti-sigma regulatory factor (antagonist of anti-sigma factor)	COG1366===Anti-anti-sigma regulatory factor (antagonist of anti-sigma factor)
JGI24185J35167_10018648	Anti-anti-sigma regulatory factor (antagonist of anti-sigma factor)	COG1366===Anti-anti-sigma regulatory factor (antagonist of anti-sigma factor)
JGI24185J35167_100001828	Archaeal Glu-tRNAGln amidotransferase subunit E (contains GAD domain)	COG2511===Archaeal Glu-tRNAGln amidotransferase subunit E, contains GAD domain
JGI24185J35167_100002429	Aspartate-semialdehyde dehydrogenase	COG0136===Aspartate-semialdehyde dehydrogenase
JGI24185J35167_10000046	Aspartate/tyrosine/aromatic aminotransferase	COG0436===Aspartate/methionine/tyrosine aminotransferase
JGI24185J35167_100000180	ATP-dependent exoDNAse (exonuclease V) beta subunit (contains helicase and exonuclease domains)	COG1074===ATP-dependent exoDNAse (exonuclease V) beta subunit (contains helicase and exonuclease domains)
JGI24185J35167_10000242	ATP-dependent protease HslVU (ClpYQ), ATPase subunit	COG1220===ATP-dependent protease HslVU (ClpYQ), ATPase subunit
JGI24185J35167_100010420	ATPases involved in chromosome partitioning	COG0455===MinD-like ATPase involved in chromosome partitioning or flagellar assembly
JGI24185J35167_10000915	ATPases involved in chromosome partitioning	COG1192===Cellulose biosynthesis protein BcsQ
JGI24185J35167_1000001119	ATPases involved in chromosome partitioning	COG0489===Chromosome partitioning ATPase, Mrp family, contains Fe-S cluster
JGI24185J35167_100002642	Bacterial membrane protein YfhO	COG4485===Uncharacterized membrane protein YfhO
JGI24185J35167_10002183	Beta-propeller repeat
JGI24185J35167_10000268	Beta-propeller repeat
JGI24185J35167_100000811	Biotin-(acetyl-CoA carboxylase) ligase	COG0340===Biotin-(acetyl-CoA carboxylase) ligase
JGI24185J35167_100004136	Carbon storage regulator (could also regulate swarming and quorum sensing)	COG1551===sRNA-binding carbon storage regulator CsrA
JGI24185J35167_100001548	Cell division protein FtsI/penicillin-binding protein 2	COG0768===Cell division protein FtsI/penicillin-binding protein 2
JGI24185J35167_100000839	Cell division protein FtsI/penicillin-binding protein 2	COG0768===Cell division protein FtsI/penicillin-binding protein 2
JGI24185J35167_100001262	Cell shape-determining protein	COG2891===Cell shape-determining protein MreD
JGI24185J35167_10001273	Cell wall-associated hydrolases (invasion-associated proteins)	COG0791===Cell wall-associated hydrolase, NlpC family
JGI24185J35167_100002411	Cell wall-associated hydrolases (invasion-associated proteins)	COG0791===Cell wall-associated hydrolase, NlpC family
JGI24185J35167_100012123	Chemotaxis signal transduction protein	COG0835===Chemotaxis signal transduction protein
JGI24185J35167_100013628	Coenzyme PQQ synthesis protein D (PqqD)
JGI24185J35167_10001366	Copper chaperone	COG2608===Copper chaperone CopZ
JGI24185J35167_10008776	Cupin domain	COG1917===Cupin domain protein related to quercetin dioxygenase
JGI24185J35167_100002423	Cupin domain	COG1917===Cupin domain protein related to quercetin dioxygenase
JGI24185J35167_10000069	Cysteine-rich secretory protein family
JGI24185J35167_100023610	Cytochrome c biogenesis factor	COG1138===Cytochrome c biogenesis factor
JGI24185J35167_10000154	Cytosine/adenosine deaminases	COG0590===tRNA(Arg) A34 adenosine deaminase TadA
JGI24185J35167_10001048	D-Tyr-tRNAtyr deacylase	COG1490===D-Tyr-tRNAtyr deacylase
JGI24185J35167_100002016	Di- and tricarboxylate transporters	COG0471===Di- and tricarboxylate transporter
JGI24185J35167_100010432	Dihydroorotase and related cyclic amidohydrolases	COG0044===Dihydroorotase or related cyclic amidohydrolase
JGI24185J35167_100003346	Dipeptidase	COG4690===Dipeptidase
JGI24185J35167_10000234	Dipeptidyl aminopeptidases/acylaminoacyl-peptidases	COG1506===Dipeptidyl aminopeptidase/acylaminoacyl peptidase
JGI24185J35167_100001176	DNA modification methylase	COG1041===tRNA G10 N-methylase Trm11
JGI24185J35167_100006119	DNA modification methylase	COG0863===DNA modification methylase
JGI24185J35167_10037472	DNA modification methylase	COG0863===DNA modification methylase
JGI24185J35167_100011628	DNA modification methylase	COG0863===DNA modification methylase
JGI24185J35167_100000223	DNA repair proteins	COG2003===DNA repair protein RadC, contains a helix-hairpin-helix DNA-binding motif
JGI24185J35167_10019724	DNA uptake lipoprotein	COG4105===Outer membrane protein assembly factor BamD, BamD/ComL family
JGI24185J35167_100006210	DNA-directed RNA polymerase specialized sigma subunit, sigma24 homolog	COG1595===DNA-directed RNA polymerase specialized sigma subunit, sigma24 family
JGI24185J35167_100002424	DnaJ-class molecular chaperone with C-terminal Zn finger domain	COG2433===Possible nuclease of RNase H fold, RuvC/YqgF family
JGI24185J35167_100006123	DnaJ-class molecular chaperone with C-terminal Zn finger domain	COG0484===DnaJ-class molecular chaperone with C-terminal Zn finger domain
JGI24185J35167_10000121	Domain of unknown function (DUF3387)
JGI24185J35167_100006118	DpnII restriction endonuclease
JGI24185J35167_100006231	dTDP-4-dehydrorhamnose reductase	COG1091===dTDP-4-dehydrorhamnose reductase
JGI24185J35167_10037856	dTDP-glucose pyrophosphorylase	COG1209===dTDP-glucose pyrophosphorylase
JGI24185J35167_100012120	dTDP-glucose pyrophosphorylase	COG1209===dTDP-glucose pyrophosphorylase
JGI24185J35167_100010629	Exonuclease VII small subunit	COG1722===Exonuclease VII small subunit
JGI24185J35167_100010035	Fatty acid/phospholipid biosynthesis enzyme	COG0416===Fatty acid/phospholipid biosynthesis enzyme
JGI24185J35167_10037473	Fe2+/Zn2+ uptake regulation proteins	COG0735===Fe2+ or Zn2+ uptake regulation protein
JGI24185J35167_100012720	Fibronectin type 3 domain-containing protein	COG3401===Fibronectin type 3 domain
JGI24185J35167_10080622	Fibronectin type III domain
JGI24185J35167_100002618	FKBP-type peptidyl-prolyl cis-trans isomerases 1	COG0545===FKBP-type peptidyl-prolyl cis-trans isomerase
JGI24185J35167_100014919	Flagellar basal body L-ring protein	COG2063===Flagellar basal body L-ring protein FlgH
JGI24185J35167_100014920	Flagellar basal body P-ring biosynthesis protein	COG1261===Flagella basal body P-ring formation protein FlgA
JGI24185J35167_100003314	Flagellar basal body protein	COG1815===Flagellar basal body rod protein FlgB
JGI24185J35167_100014922	Flagellar basal body rod protein	COG4786===Flagellar basal body rod protein FlgG
JGI24185J35167_100014921	Flagellar basal body rod protein	COG4786===Flagellar basal body rod protein FlgG
JGI24185J35167_100014918	Flagellar basal-body P-ring protein	COG1706===Flagellar basal body P-ring protein FlgI
JGI24185J35167_100006125	Flagellar biosynthesis pathway, component FlhB	COG1377===Flagellar biosynthesis protein FlhB
JGI24185J35167_100006126	Flagellar biosynthesis pathway, component FliR	COG1684===Flagellar biosynthesis protein FliR
JGI24185J35167_100003310	Flagellar biosynthesis/type III secretory pathway lipoprotein	COG1766===Flagellar biosynthesis/type III secretory pathway M-ring protein FliF/YscJ
JGI24185J35167_10000333	Flagellar hook capping protein	COG1843===Flagellar hook assembly protein FlgD
JGI24185J35167_100003311	Flagellar hook-basal body protein	COG1677===Flagellar hook-basal body complex protein FliE
JGI24185J35167_10000334	Flagellar hook-length control protein	COG3144===Flagellar hook-length control protein FliK
JGI24185J35167_10000615	Flagellar motor component	COG1291===Flagellar motor component MotA
JGI24185J35167_100001255	Flagellin and related hook-associated proteins	COG1344===Flagellin and related hook-associated protein FlgL
JGI24185J35167_10004947	Flagellin-specific chaperone FliS	COG1516===Flagellin-specific chaperone FliS
JGI24185J35167_100014916	FlgN protein
JGI24185J35167_10004689	FOG: WD40 repeat	COG2319===WD40 repeat
JGI24185J35167_100003316	FOG: WD40-like repeat	COG1520===Outer membrane protein assembly factor BamB, contains PQQ-like beta-propeller repeat
JGI24185J35167_10000233	Folate-dependent phosphoribosylglycinamide formyltransferase PurN	COG0299===Folate-dependent phosphoribosylglycinamide formyltransferase PurN
JGI24185J35167_1000001114	Folylpolyglutamate synthase	COG0285===Folylpolyglutamate synthase/Dihydropteroate synthase
JGI24185J35167_10008353	Glutamine cyclotransferase	COG3823===Glutamine cyclotransferase
JGI24185J35167_100000872	Glycerophosphoryl diester phosphodiesterase	COG0584===Glycerophosphoryl diester phosphodiesterase
JGI24185J35167_10004941	Glycine cleavage system protein P (pyridoxal-binding), C-terminal domain	COG1003===Glycine cleavage system protein P (pyridoxal-binding), C-terminal domain
JGI24185J35167_10001102	Glycosyltransferase	COG0463===Glycosyltransferase involved in cell wall bisynthesis
JGI24185J35167_100005832	Glycosyltransferases involved in cell wall biogenesis	COG0463===Glycosyltransferase involved in cell wall bisynthesis
JGI24185J35167_100000225	Glycosyltransferases, probably involved in cell wall biogenesis	COG1215===Glycosyltransferase, catalytic subunit of cellulose synthase and poly-beta-1,6-N-acetylglucosamine synthase
JGI24185J35167_100010017	Glycosyltransferases, probably involved in cell wall biogenesis	COG1215===Glycosyltransferase, catalytic subunit of cellulose synthase and poly-beta-1,6-N-acetylglucosamine synthase
JGI24185J35167_100023620	Glycosyltransferases, probably involved in cell wall biogenesis	COG1215===Glycosyltransferase, catalytic subunit of cellulose synthase and poly-beta-1,6-N-acetylglucosamine synthase
JGI24185J35167_100006213	GTPase	COG1159===GTPase Era, involved in 16S rRNA processing
JGI24185J35167_100037016	Guanylate kinase	COG0194===Guanylate kinase
JGI24185J35167_100000476	Hemolysins and related proteins containing CBS domains	COG1253===Hemolysin or related protein, contains CBS domains
JGI24185J35167_100018421	Hemolysins and related proteins containing CBS domains	COG1253===Hemolysin or related protein, contains CBS domains
JGI24185J35167_100003442	His Kinase A (phosphoacceptor) domain	COG3829===Transcriptional regulator containing PAS, AAA-type ATPase, and DNA-binding Fis domains
JGI24185J35167_10057505	Histidine kinase-, DNA gyrase B-, and HSP90-like ATPase	COG0642===Signal transduction histidine kinase
JGI24185J35167_100003443	Histidine kinase-, DNA gyrase B-, and HSP90-like ATPase	COG0642===Signal transduction histidine kinase
JGI24185J35167_100000667	Histidine kinase-, DNA gyrase B-, and HSP90-like ATPase	COG2205===K+-sensing histidine kinase KdpD
JGI24185J35167_100000152	Holliday junction resolvasome, DNA-binding subunit	COG0632===Holliday junction resolvasome RuvABC DNA-binding subunit
JGI24185J35167_10000013	Holliday junction resolvasome, endonuclease subunit	COG0817===Holliday junction resolvasome RuvABC endonuclease subunit
JGI24185J35167_100000259	hypothetical protein
JGI24185J35167_100068811	hypothetical protein	COG0772===Bacterial cell division protein FtsW, lipid II flippase
JGI24185J35167_100000164	hypothetical protein
JGI24185J35167_100000837	hypothetical protein
JGI24185J35167_100001157	hypothetical protein
JGI24185J35167_100010030	hypothetical protein	COG1807===4-amino-4-deoxy-L-arabinose transferase or related glycosyltransferase of PMT family
JGI24185J35167_10048592	hypothetical protein
JGI24185J35167_100000281	hypothetical protein
JGI24185J35167_10019721	hypothetical protein
JGI24185J35167_100002439	hypothetical protein
JGI24185J35167_100006625	hypothetical protein	COG4447===Uncharacterized protein related to plant photosystem II stability/assembly factor
JGI24185J35167_1000001129	hypothetical protein
JGI24185J35167_10004684	hypothetical protein
JGI24185J35167_100000432	hypothetical protein	COG0436===Aspartate/methionine/tyrosine aminotransferase
JGI24185J35167_10026925	hypothetical protein
JGI24185J35167_100001510	hypothetical protein
JGI24185J35167_100001162	hypothetical protein
JGI24185J35167_100012721	hypothetical protein
JGI24185J35167_100012927	hypothetical protein
JGI24185J35167_10000203	hypothetical protein
JGI24185J35167_10000181	hypothetical protein
JGI24185J35167_10106183	hypothetical protein
JGI24185J35167_10109552	hypothetical protein
JGI24185J35167_100003333	hypothetical protein
JGI24185J35167_10011431	hypothetical protein
JGI24185J35167_100006632	hypothetical protein	COG1452===LPS assembly outer membrane protein LptD (organic solvent tolerance protein OstA)
JGI24185J35167_10000661	hypothetical protein
JGI24185J35167_100010631	hypothetical protein
JGI24185J35167_100010431	hypothetical protein
JGI24185J35167_10004082	hypothetical protein	COG1240===Mg-chelatase subunit ChlD
JGI24185J35167_10016268	hypothetical protein
JGI24185J35167_10102545	hypothetical protein
JGI24185J35167_100012726	hypothetical protein
JGI24185J35167_100000241	hypothetical protein	COG1470===Uncharacterized membrane protein
JGI24185J35167_100001143	hypothetical protein
JGI24185J35167_100000857	hypothetical protein
JGI24185J35167_100003641	hypothetical protein
JGI24185J35167_100000219	hypothetical protein
JGI24185J35167_100001241	hypothetical protein
JGI24185J35167_1000001112	hypothetical protein
JGI24185J35167_100003642	hypothetical protein
JGI24185J35167_10006672	hypothetical protein
JGI24185J35167_10080623	hypothetical protein
JGI24185J35167_100195910	hypothetical protein	COG0789===DNA-binding transcriptional regulator, MerR family
JGI24185J35167_100002635	hypothetical protein
JGI24185J35167_10111852	hypothetical protein
JGI24185J35167_100006630	hypothetical protein
JGI24185J35167_10001491	hypothetical protein
JGI24185J35167_10125692	hypothetical protein	COG4710===Predicted DNA-binding protein with an HTH domain
JGI24185J35167_10094071	hypothetical protein
JGI24185J35167_100000179	hypothetical protein	COG3921===Uncharacterized conserved protein
JGI24185J35167_100012719	hypothetical protein
JGI24185J35167_10005625	hypothetical protein	COG2244===Membrane protein involved in the export of O-antigen and teichoic acid
JGI24185J35167_100013625	hypothetical protein
JGI24185J35167_100000416	hypothetical protein
JGI24185J35167_1000001127	hypothetical protein
JGI24185J35167_100001131	hypothetical protein
JGI24185J35167_100014931	hypothetical protein
JGI24185J35167_100000370	hypothetical protein
JGI24185J35167_10046934	hypothetical protein
JGI24185J35167_100000859	hypothetical protein
JGI24185J35167_100006122	hypothetical protein
JGI24185J35167_100001211	hypothetical protein
JGI24185J35167_1000001120	hypothetical protein
JGI24185J35167_10002361	hypothetical protein	COG3616===D-serine deaminase, pyridoxal phosphate-dependent
JGI24185J35167_100002413	hypothetical protein
JGI24185J35167_100010429	hypothetical protein
JGI24185J35167_10026921	hypothetical protein
JGI24185J35167_100000388	hypothetical protein
JGI24185J35167_100000210	hypothetical protein
JGI24185J35167_100004113	hypothetical protein
JGI24185J35167_1000001115	hypothetical protein
JGI24185J35167_100049419	hypothetical protein	COG2227===2-polyprenyl-3-methyl-5-hydroxy-6-metoxy-1,4-benzoquinol methylase
JGI24185J35167_100000365	hypothetical protein
JGI24185J35167_10001211	hypothetical protein	COG0187===DNA gyrase/topoisomerase IV, subunit B
JGI24185J35167_10110731	hypothetical protein
JGI24185J35167_100003312	hypothetical protein
JGI24185J35167_100000621	hypothetical protein
JGI24185J35167_10109542	hypothetical protein
JGI24185J35167_100000173	hypothetical protein	COG4106===Trans-aconitate methyltransferase
JGI24185J35167_100001267	hypothetical protein
JGI24185J35167_10120742	hypothetical protein
JGI24185J35167_100006627	hypothetical protein
JGI24185J35167_100000827	hypothetical protein
JGI24185J35167_10115311	hypothetical protein
JGI24185J35167_100013626	hypothetical protein
JGI24185J35167_100000235	hypothetical protein
JGI24185J35167_100000650	hypothetical protein	COG1164===Oligoendopeptidase F
JGI24185J35167_100002420	hypothetical protein	COG4783===Putative Zn-dependent protease, contains TPR repeats
JGI24185J35167_100000135	hypothetical protein
JGI24185J35167_100002343	hypothetical protein
JGI24185J35167_10000021	hypothetical protein
JGI24185J35167_100010027	hypothetical protein	COG1322===DNA anti-recombination protein (rearrangement mutator) RmuC
JGI24185J35167_100000214	hypothetical protein
JGI24185J35167_10032041	hypothetical protein
JGI24185J35167_10061755	hypothetical protein
JGI24185J35167_100002028	hypothetical protein
JGI24185J35167_10113333	hypothetical protein
JGI24185J35167_10109551	hypothetical protein
JGI24185J35167_100018410	hypothetical protein	COG4564===Signal transduction histidine kinase
JGI24185J35167_10000765	hypothetical protein
JGI24185J35167_100002319	hypothetical protein
JGI24185J35167_100000617	hypothetical protein
JGI24185J35167_100001511	hypothetical protein	COG1934===Lipopolysaccharide export system protein LptA
JGI24185J35167_10019592	hypothetical protein
JGI24185J35167_1000001117	hypothetical protein	COG1629===Outer membrane receptor proteins, mostly Fe transport
JGI24185J35167_100001236	hypothetical protein	COG4447===Uncharacterized protein related to plant photosystem II stability/assembly factor
JGI24185J35167_100000812	hypothetical protein
JGI24185J35167_10001846	hypothetical protein
JGI24185J35167_100001123	hypothetical protein
JGI24185J35167_10004685	hypothetical protein
JGI24185J35167_100010423	hypothetical protein
JGI24185J35167_10102544	hypothetical protein
JGI24185J35167_100006138	hypothetical protein
JGI24185J35167_10020171	hypothetical protein
JGI24185J35167_1000001128	hypothetical protein
JGI24185J35167_100001263	hypothetical protein
JGI24185J35167_100147410	hypothetical protein
JGI24185J35167_100012712	hypothetical protein
JGI24185J35167_100001168	hypothetical protein	COG4940===Competence protein ComGF
JGI24185J35167_10001001	hypothetical protein
JGI24185J35167_100000653	hypothetical protein
JGI24185J35167_100000296	hypothetical protein
JGI24185J35167_100000644	hypothetical protein	COG5116===
JGI24185J35167_100004131	hypothetical protein
JGI24185J35167_10109553	hypothetical protein
JGI24185J35167_100001538	hypothetical protein	COG3857===ATP-dependent helicase/DNAse subunit B
JGI24185J35167_100002622	hypothetical protein
JGI24185J35167_100037913	hypothetical protein
JGI24185J35167_100012727	hypothetical protein
JGI24185J35167_100004141	hypothetical protein
JGI24185J35167_10008355	hypothetical protein
JGI24185J35167_10015259	hypothetical protein
JGI24185J35167_100001843	hypothetical protein
JGI24185J35167_100003439	hypothetical protein
JGI24185J35167_100001242	hypothetical protein
JGI24185J35167_100001156	hypothetical protein	COG1728===Uncharacterized protein YaaR, TM1646/DUF327 family
JGI24185J35167_10037474	hypothetical protein
JGI24185J35167_100021813	hypothetical protein
JGI24185J35167_100000411	hypothetical protein	COG2951===Membrane-bound lytic murein transglycosylase B
JGI24185J35167_100011625	hypothetical protein
JGI24185J35167_100049413	hypothetical protein	COG4106===Trans-aconitate methyltransferase
JGI24185J35167_100000122	hypothetical protein
JGI24185J35167_100001114	hypothetical protein
JGI24185J35167_10008773	hypothetical protein
JGI24185J35167_10048591	hypothetical protein
JGI24185J35167_100000218	hypothetical protein
JGI24185J35167_100012710	hypothetical protein
JGI24185J35167_100001166	hypothetical protein
JGI24185J35167_100001259	hypothetical protein	COG5010===Flp pilus assembly protein TadD, contains TPR repeats
JGI24185J35167_100001146	hypothetical protein
JGI24185J35167_10016269	hypothetical protein
JGI24185J35167_10000082	hypothetical protein
JGI24185J35167_100001555	hypothetical protein	COG1566===Multidrug resistance efflux pump
JGI24185J35167_100007634	hypothetical protein	COG4627===Predicted SAM-depedendent methyltransferase
JGI24185J35167_100001160	hypothetical protein
JGI24185J35167_100009110	hypothetical protein	COG4447===Uncharacterized protein related to plant photosystem II stability/assembly factor
JGI24185J35167_100000378	hypothetical protein
JGI24185J35167_100023621	hypothetical protein	COG5010===Flp pilus assembly protein TadD, contains TPR repeats
JGI24185J35167_100006248	hypothetical protein
JGI24185J35167_1000001103	hypothetical protein
JGI24185J35167_100013630	hypothetical protein
JGI24185J35167_100003431	hypothetical protein	COG4627===Predicted SAM-depedendent methyltransferase
JGI24185J35167_100004139	hypothetical protein
JGI24185J35167_10039534	hypothetical protein
JGI24185J35167_100006638	hypothetical protein
JGI24185J35167_10001499	hypothetical protein
JGI24185J35167_100013629	hypothetical protein
JGI24185J35167_10115312	hypothetical protein
JGI24185J35167_100000155	hypothetical protein	COG2812===DNA polymerase III, gamma/tau subunits
JGI24185J35167_100006120	hypothetical protein
JGI24185J35167_10015251	hypothetical protein
JGI24185J35167_10011468	hypothetical protein	COG1240===Mg-chelatase subunit ChlD
JGI24185J35167_10000248	hypothetical protein
JGI24185J35167_100000832	hypothetical protein
JGI24185J35167_10000762	hypothetical protein
JGI24185J35167_100010032	hypothetical protein
JGI24185J35167_10004682	hypothetical protein
JGI24185J35167_10001276	hypothetical protein
JGI24185J35167_10000122	hypothetical protein
JGI24185J35167_10011461	hypothetical protein
JGI24185J35167_100040812	hypothetical protein
JGI24185J35167_100001547	hypothetical protein
JGI24185J35167_100000376	hypothetical protein	COG4447===Uncharacterized protein related to plant photosystem II stability/assembly factor
JGI24185J35167_100001266	hypothetical protein	COG1843===Flagellar hook assembly protein FlgD
JGI24185J35167_100014915	hypothetical protein
JGI24185J35167_100000654	hypothetical protein
JGI24185J35167_100000371	hypothetical protein
JGI24185J35167_10007716	hypothetical protein
JGI24185J35167_100002310	hypothetical protein	COG3577===Predicted aspartyl protease
JGI24185J35167_100022710	hypothetical protein
JGI24185J35167_10000124	hypothetical protein
JGI24185J35167_100000382	hypothetical protein
JGI24185J35167_10001369	hypothetical protein	COG4704===Uncharacterized conserved protein, DUF2141 family
JGI24185J35167_100000838	hypothetical protein
JGI24185J35167_10000045	hypothetical protein
JGI24185J35167_10032151	hypothetical protein
JGI24185J35167_10001069	hypothetical protein
JGI24185J35167_100007632	hypothetical protein
JGI24185J35167_100001543	hypothetical protein
JGI24185J35167_100000826	hypothetical protein
JGI24185J35167_100000453	Hypoxanthine-guanine phosphoribosyltransferase	COG0634===Hypoxanthine-guanine phosphoribosyltransferase
JGI24185J35167_100003428	Integral membrane protein, interacts with FtsH	COG0670===Integral membrane protein, interacts with FtsH
JGI24185J35167_100001150	Isochorismate hydrolase	COG1535===Isochorismate hydrolase
JGI24185J35167_100001210	K+ transport systems, NAD-binding component	COG0569===Trk K+ transport system, NAD-binding component
JGI24185J35167_100006637	Kef-type K+ transport systems, membrane components	COG0475===Kef-type K+ transport system, membrane component KefB
JGI24185J35167_100011615	Ketopantoate hydroxymethyltransferase	COG0413===Ketopantoate hydroxymethyltransferase
JGI24185J35167_100001827	L-asparaginase/archaeal Glu-tRNAGln amidotransferase subunit D	COG0252===L-asparaginase/archaeal Glu-tRNAGln amidotransferase subunit D
JGI24185J35167_10002271	Legume lectin domain
JGI24185J35167_10000011	Leucyl-tRNA synthetase	COG0495===Leucyl-tRNA synthetase
JGI24185J35167_100002421	Lipoproteins	COG2956===Lipopolysaccharide biosynthesis regulator YciM, contains six TPR domains and a predicted metal-binding C-terminal domain
JGI24185J35167_100000134	LysM domain	COG2433===Possible nuclease of RNase H fold, RuvC/YqgF family
JGI24185J35167_10023192	Major Facilitator Superfamily	COG2814===Predicted arabinose efflux permease, MFS family
JGI24185J35167_10001212	Major Facilitator Superfamily	COG2271===Sugar phosphate permease
JGI24185J35167_100002318	Membrane protease subunits, stomatin/prohibitin homologs	COG0330===Regulator of protease activity HflC, stomatin/prohibitin superfamily
JGI24185J35167_10004681	Membrane protein involved in the export of O-antigen and teichoic acid	COG2244===Membrane protein involved in the export of O-antigen and teichoic acid
JGI24185J35167_10093741	Membrane-fusion protein	COG0845===Multidrug efflux pump subunit AcrA (membrane-fusion protein)
JGI24185J35167_100002322	Metal-dependent proteases with possible chaperone activity	COG0533===tRNA A37 threonylcarbamoyltransferase TsaD
JGI24185J35167_100000346	Methionine aminopeptidase	COG0024===Methionine aminopeptidase
JGI24185J35167_100002641	Methionyl-tRNA formyltransferase	COG0223===Methionyl-tRNA formyltransferase
JGI24185J35167_10002362	Methyl-accepting chemotaxis protein	COG0840===Methyl-accepting chemotaxis protein
JGI24185J35167_100011025	Methylase involved in ubiquinone/menaquinone biosynthesis	COG2226===Ubiquinone/menaquinone biosynthesis C-methylase UbiE
JGI24185J35167_100007611	Methylase of chemotaxis methyl-accepting proteins	COG1352===Methylase of chemotaxis methyl-accepting proteins
JGI24185J35167_100010612	Methylase of polypeptide chain release factors	COG2890===Methylase of polypeptide chain release factors
JGI24185J35167_100001846	Methyltransferase domain	COG2835===Uncharacterized conserved protein YbaR, Trm112 family
JGI24185J35167_100012124	Mg2+ and Co2+ transporters	COG0598===Mg2+ and Co2+ transporter CorA
JGI24185J35167_100005824	Micrococcal nuclease (thermonuclease) homologs	COG1525===Endonuclease YncB, thermonuclease family
JGI24185J35167_10125693	Micrococcal nuclease (thermonuclease) homologs	COG1525===Endonuclease YncB, thermonuclease family
JGI24185J35167_100000445	Molybdenum cofactor biosynthesis enzyme	COG2896===Molybdenum cofactor biosynthesis enzyme MoaA
JGI24185J35167_100001165	Mor transcription activator family	COG4977===Transcriptional regulator GlxA family, contains an amidase domain and an AraC-type DNA-binding HTH domain
JGI24185J35167_100001153	Mu-like prophage protein gp29	COG4383===Mu-like prophage protein gp29
JGI24185J35167_100001159	Mu-like prophage protein gp36	COG4387===Mu-like prophage protein gp36
JGI24185J35167_100009122	N-acetylmuramoyl-L-alanine amidase	COG0860===N-acetylmuramoyl-L-alanine amidase
JGI24185J35167_100000255	N6-adenine-specific methylase	COG0742===16S rRNA G966 N2-methylase RsmD
JGI24185J35167_10001368	NAD-dependent aldehyde dehydrogenases	COG1012===Acyl-CoA reductase or other NAD-dependent aldehyde dehydrogenase
JGI24185J35167_100000835	NADH:ubiquinone oxidoreductase 20 kD subunit and related Fe-S oxidoreductases	COG0377===NADH:ubiquinone oxidoreductase 20 kD subunit (chhain B) or related Fe-S oxidoreductase
JGI24185J35167_100000836	NADH:ubiquinone oxidoreductase subunit 3 (chain A)	COG0838===NADH:ubiquinone oxidoreductase subunit 3 (chain A)
JGI24185J35167_100002317	NADPH:quinone reductase and related Zn-dependent oxidoreductases	COG0604===NADPH:quinone reductase or related Zn-dependent oxidoreductase
JGI24185J35167_100001140	Nitrate/TMAO reductases, membrane-bound tetraheme cytochrome c subunit	COG3005===Tetraheme cytochrome c subunit of nitrate or TMAO reductase
JGI24185J35167_10000018	NTP pyrophosphohydrolases including oxidative damage repair enzymes	COG0494===8-oxo-dGTP pyrophosphatase MutT and related house-cleaning NTP pyrophosphohydrolases, NUDIX family
JGI24185J35167_10000916	NTP pyrophosphohydrolases including oxidative damage repair enzymes	COG0494===8-oxo-dGTP pyrophosphatase MutT and related house-cleaning NTP pyrophosphohydrolases, NUDIX family
JGI24185J35167_100000221	Nucleoside permease	COG1972===Nucleoside permease NupC
JGI24185J35167_100003337	Nucleoside-diphosphate-sugar epimerases	COG0451===Nucleoside-diphosphate-sugar epimerase
JGI24185J35167_100000177	Nucleoside-diphosphate-sugar epimerases	COG0451===Nucleoside-diphosphate-sugar epimerase
JGI24185J35167_100006134	Nucleoside-diphosphate-sugar pyrophosphorylase involved in lipopolysaccharide biosynthesis/translation initiation factor 2B, gamma/epsilon subunits (eIF-2Bgamma/eIF-2Bepsilon)	COG1208===NDP-sugar pyrophosphorylase, includes eIF-2Bgamma, eIF-2Bepsilon, and LPS biosynthesis proteins
JGI24185J35167_100001264	Nucleotidyltransferase domain
JGI24185J35167_100003635	Ornithine carbamoyltransferase	COG0078===Ornithine carbamoyltransferase
JGI24185J35167_10000031	Outer membrane lipoprotein-sorting protein	COG2834===Outer membrane lipoprotein-sorting protein
JGI24185J35167_10093742	Outer membrane protein	COG1538===Outer membrane protein TolC
JGI24185J35167_10004688	Outer membrane protein and related peptidoglycan-associated (lipo)proteins	COG2885===Outer membrane protein OmpA and related peptidoglycan-associated (lipo)proteins
JGI24185J35167_10004083	Outer membrane protein and related peptidoglycan-associated (lipo)proteins	COG2885===Outer membrane protein OmpA and related peptidoglycan-associated (lipo)proteins
JGI24185J35167_10000083	Outer membrane protein and related peptidoglycan-associated (lipo)proteins	COG2885===Outer membrane protein OmpA and related peptidoglycan-associated (lipo)proteins
JGI24185J35167_100000286	Outer membrane protein and related peptidoglycan-associated (lipo)proteins	COG2885===Outer membrane protein OmpA and related peptidoglycan-associated (lipo)proteins
JGI24185J35167_10000761	Outer membrane protein Omp28
JGI24185J35167_10001217	Outer membrane receptor for ferrienterochelin and colicins	COG4771===Outer membrane receptor for ferrienterochelin and colicins
JGI24185J35167_100001227	Pentose-5-phosphate-3-epimerase	COG0036===Pentose-5-phosphate-3-epimerase
JGI24185J35167_100000639	Peptidase family M48	COG4783===Putative Zn-dependent protease, contains TPR repeats
JGI24185J35167_100000658	Peptide-N-glycosidase F, C terminal
JGI24185J35167_100002035	Peptidyl-prolyl cis-trans isomerase (rotamase) - cyclophilin family	COG0652===Peptidyl-prolyl cis-trans isomerase (rotamase) - cyclophilin family
JGI24185J35167_100000192	Peptidyl-prolyl cis-trans isomerase (rotamase) - cyclophilin family	COG0652===Peptidyl-prolyl cis-trans isomerase (rotamase) - cyclophilin family
JGI24185J35167_100001161	Phage major capsid protein E
JGI24185J35167_100010427	Phage shock protein A (IM30), suppresses sigma54-dependent transcription	COG1842===Phage shock protein A
JGI24185J35167_10018644	Phosphatidylglycerophosphate synthase	COG0558===Phosphatidylglycerophosphate synthase
JGI24185J35167_100013618	Phosphatidylserine decarboxylase	COG0688===Phosphatidylserine decarboxylase
JGI24185J35167_100013617	Phosphatidylserine synthase	COG1183===Phosphatidylserine synthase
JGI24185J35167_100000294	Phosphohistidine phosphatase SixA	COG2062===Phosphohistidine phosphatase SixA
JGI24185J35167_100000274	Phosphoribosylcarboxyaminoimidazole (NCAIR) mutase	COG0041===Phosphoribosylcarboxyaminoimidazole (NCAIR) mutase
JGI24185J35167_10005627	Phosphoribosylpyrophosphate synthetase	COG0462===Phosphoribosylpyrophosphate synthetase
JGI24185J35167_100002047	Phosphosulfolactate phosphohydrolase and related enzymes	COG2045===Phosphosulfolactate phosphohydrolase or related enzyme
JGI24185J35167_100010616	Phosphotransferase system, HPr-related proteins	COG1925===Phosphotransferase system, HPr and related phosphotransfer proteins
JGI24185J35167_10006677	Phytoene/squalene synthetase	COG1562===Phytoene/squalene synthetase
JGI24185J35167_10006676	Phytoene/squalene synthetase	COG1562===Phytoene/squalene synthetase
JGI24185J35167_10001498	Polyketide cyclase / dehydrase and lipid transport
JGI24185J35167_100009111	Polyphosphate kinase	COG0855===Polyphosphate kinase
JGI24185J35167_100000426	Polysulphide reductase	COG5557===Ni/Fe-hydrogenase 2 integral membrane subunit HybB
JGI24185J35167_10019723	Predicted 3'-5' exonuclease related to the exonuclease domain of PolB	COG0417===DNA polymerase elongation subunit (family B)
JGI24185J35167_100011011	Predicted aminopeptidases	COG2234===Zn-dependent amino- or carboxypeptidase, M28 family
JGI24185J35167_100003618	Predicted ATPase (AAA+ superfamily) - COG1373	COG1373===Predicted ATPase, AAA+ superfamily
JGI24185J35167_100000364	Predicted ATPase - COG4637	COG4637===Predicted ATPase
JGI24185J35167_100000452	Predicted ATPase of the PP-loop superfamily implicated in cell cycle control - COG0037	COG0037===tRNA(Ile)-lysidine synthase TilS/MesJ
JGI24185J35167_100006240	Predicted ATPase or kinase - COG0802	COG0802===tRNA A37 threonylcarbamoyladenosine biosynthesis protein TsaE
JGI24185J35167_100003345	Predicted Co/Zn/Cd cation transporters - COG0053	COG0053===Divalent metal cation (Fe/Co/Zn/Cd) transporter
JGI24185J35167_10011465	Predicted dehydrogenases and related proteins - COG0673	COG0673===Predicted dehydrogenase
JGI24185J35167_1000001126	Predicted divalent heavy-metal cations transporter - COG0428	COG0428===Zinc transporter ZupT
JGI24185J35167_100006131	Predicted endonuclease involved in recombination (possible Holliday junction resolvase in Mycoplasmas and B. subtilis) - COG0816	COG0816===RNase H-fold protein, predicted Holliday junction resolvase in Firmicutes and mycoplasms, involved in anti-termination at Rho-dependent terminators
JGI24185J35167_100000165	Predicted HD superfamily hydrolase - COG1418	COG1418===HD superfamily phosphodieaserase, includes HD domain of RNase Y
JGI24185J35167_10000912	Predicted hydrolase (HAD superfamily) - COG1011	COG1011===FMN phosphatase YigB, HAD superfamily
JGI24185J35167_100010015	Predicted membrane protein	COG2324===Uncharacterized membrane protein
JGI24185J35167_10001167	Predicted membrane protein	COG2149===Uncharacterized membrane protein YidH, DUF202 family
JGI24185J35167_10020173	Predicted membrane protein - COG0344	COG0344===Phospholipid biosynthesis protein PlsY, probable glycerol-3-phosphate acyltransferase
JGI24185J35167_100087712	Predicted membrane-associated Zn-dependent proteases 1	COG0750===Membrane-associated protease RseP, regulator of RpoE activity
JGI24185J35167_100006227	Predicted metal-dependent hydrolase - COG0319	COG0319===ssRNA-specific RNase YbeY, 16S rRNA maturation enzyme
JGI24185J35167_100000642	Predicted methylated DNA-protein cysteine methyltransferase - COG3695	COG3695===Alkylated DNA nucleotide flippase Atl1, participates in nucleotide excision repair, Ada-like DNA-binding domain
JGI24185J35167_10023199	Predicted N-acetylglucosamine kinase - COG2971	COG2971===BadF-type ATPase, related to human N-acetylglucosamine kinase
JGI24185J35167_10019591	Predicted nucleotide kinase - COG1618	COG1618===Nucleoside-triphosphatase THEP1
JGI24185J35167_100002021	Predicted periplasmic protein (DUF2233)	COG4632===Exopolysaccharide biosynthesis protein related to N-acetylglucosamine-1-phosphodiester alpha-N-acety...
JGI24185J35167_100056212	Predicted periplasmic solute-binding protein - COG1559	COG1559===Cell division protein YceG, involved in septum cleavage
JGI24185J35167_100006234	Predicted permease, DMT superfamily - COG5006	COG5006===Threonine/homoserine efflux transporter RhtA
JGI24185J35167_10004944	Predicted permeases	COG0795===Lipopolysaccharide export LptBFGC system, permease protein LptF
JGI24185J35167_100001512	Predicted phosphatase homologous to the C-terminal domain of histone macroH2A1 - COG2110	COG2110===O-acetyl-ADP-ribose deacetylase (regulator of RNase III), contains Macro domain
JGI24185J35167_100001148	Predicted phosphoesterase or phosphohydrolase - COG4186	COG4186===Calcineurin-like phosphoesterase superfamily protein
JGI24185J35167_10001166	Predicted RNA-binding protein homologous to eukaryotic snRNP - COG1293	COG1293===Predicted component of the ribosome quality control (RQC) complex, YloA/Tae2 family, contains fibronectin-binding (FbpA) and DUF814 domains
JGI24185J35167_100003627	Predicted Rossmann fold nucleotide-binding protein	COG1611===Predicted Rossmann fold nucleotide-binding protein
JGI24185J35167_10001278	Predicted secreted acid phosphatase	COG2503===Predicted secreted acid phosphatase
JGI24185J35167_100000253	Predicted signal transduction protein - COG1639	COG1639===HD-like signal output (HDOD) domain, no enzymatic activity
JGI24185J35167_100010412	Predicted transcriptional regulator containing an HTH domain and an uncharacterized domain shared with the mammalian protein Schlafen	COG2865===Predicted transcriptional regulator, contains HTH domain
JGI24185J35167_100007613	Predicted transcriptional regulator containing the HTH domain - COG1386	COG1386===Chromosome segregation and condensation protein ScpB
JGI24185J35167_100046810	Predicted transcriptional regulators - COG0789	COG0789===DNA-binding transcriptional regulator, MerR family
JGI24185J35167_100006116	Predicted transcriptional regulators - COG1476	COG1476===DNA-binding transcriptional regulator, XRE-family HTH domain
JGI24185J35167_100002336	Predicted Zn-dependent peptidases - COG0612	COG0612===Predicted Zn-dependent peptidase
JGI24185J35167_100004132	Preprotein translocase subunit SecG	COG1314===Preprotein translocase subunit SecG
JGI24185J35167_100195911	Protein distantly related to bacterial ferritins	COG2406===Protein distantly related to bacterial ferritins
JGI24185J35167_100010627	Protein of unknown function (DUF1239)
JGI24185J35167_10023197	Protein of unknown function (DUF1460)
JGI24185J35167_10000368	Protein of unknown function (DUF1624)
JGI24185J35167_10011434	Protein of unknown function (DUF2892)
JGI24185J35167_1000001121	Protein of unknown function (DUF2905)
JGI24185J35167_100006214	Protein of unknown function (DUF3098)
JGI24185J35167_10000663	Protein of unknown function (DUF3276)
JGI24185J35167_10000332	Protein of unknown function (DUF3766)
JGI24185J35167_100002014	Protein of unknown function (DUF429)	COG4328===Predicted nuclease (RNAse H fold)
JGI24185J35167_100006228	Protein of unknown function (DUF494)
JGI24185J35167_10001066	Putative translation initiation inhibitor, yjgF family	COG0251===Enamine deaminase RidA, house cleaning of reactive enamine intermediates, YjgF/YER057c/UK114 family
JGI24185J35167_100000252	Pyruvate kinase	COG0469===Pyruvate kinase
JGI24185J35167_100006611	RecA/RadA recombinase	COG0468===RecA/RadA recombinase
JGI24185J35167_10061752	Response regulator containing CheY-like receiver, AAA-type ATPase, and DNA-binding domains	COG2204===DNA-binding transcriptional response regulator, NtrC family, contains REC, AAA-type ATPase, and a Fis-type DNA-binding domains
JGI24185J35167_100012912	Response regulator receiver domain	COG2197===DNA-binding response regulator, NarL/FixJ family, contains REC and HTH domains
JGI24185J35167_100011014	Restriction endonuclease S subunits	COG0732===Restriction endonuclease S subunit
JGI24185J35167_10113331	Restriction endonuclease S subunits	COG0732===Restriction endonuclease S subunit
JGI24185J35167_100000834	Ribose 5-phosphate isomerase RpiB	COG0698===Ribose 5-phosphate isomerase RpiB
JGI24185J35167_100000314	Ribosomal protein L1	COG0081===Ribosomal protein L1
JGI24185J35167_100000315	Ribosomal protein L10	COG0244===Ribosomal protein L10
JGI24185J35167_100000313	Ribosomal protein L11	COG0080===Ribosomal protein L11
JGI24185J35167_10001003	Ribosomal protein L21	COG0261===Ribosomal protein L21
JGI24185J35167_100000123	Ribosomal protein L31	COG0254===Ribosomal protein L31
JGI24185J35167_100001118	Ribosomal protein L34	COG0230===Ribosomal protein L34
JGI24185J35167_100014926	Ribosomal protein L9	COG0359===Ribosomal protein L9
JGI24185J35167_100000349	Ribosomal protein S11	COG0100===Ribosomal protein S11
JGI24185J35167_100000320	Ribosomal protein S12	COG0048===Ribosomal protein S12
JGI24185J35167_100000338	Ribosomal protein S14	COG0199===Ribosomal protein S14
JGI24185J35167_100000124	Ribosomal protein S18	COG0238===Ribosomal protein S18
JGI24185J35167_100000160	Ribosomal protein S20	COG0268===Ribosomal protein S20
JGI24185J35167_10015258	Ribosomal protein S4 and related proteins	COG0522===Ribosomal protein S4 or related protein
JGI24185J35167_100002349	Ribosome-associated protein Y (PSrp-1)	COG1544===Ribosome-associated translation inhibitor RaiA
JGI24185J35167_100001119	RNase P protein component	COG0594===RNase P protein component
JGI24185J35167_100000191	rRNA methylases	COG0566===tRNA G18 (ribose-2'-O)-methylase SpoU
JGI24185J35167_100003440	rRNA methylases	COG0566===tRNA G18 (ribose-2'-O)-methylase SpoU
JGI24185J35167_100010628	Saccharopine dehydrogenase and related proteins	COG1748===Saccharopine dehydrogenase, NADP-dependent
JGI24185J35167_100002313	Septum formation initiator	COG3116===Cell division protein FtsL, interacts with FtsB, FtsL and FtsQ
JGI24185J35167_10037624	Septum formation initiator	COG2919===Cell division protein FtsB
JGI24185J35167_100000641	Serine phosphatase RsbU, regulator of sigma subunit	COG2208===Serine phosphatase RsbU, regulator of sigma subunit
JGI24185J35167_10000151	Short-chain alcohol dehydrogenase of unknown specificity	COG4221===NADP-dependent 3-hydroxy acid dehydrogenase YdfG
JGI24185J35167_10000047	Short-chain dehydrogenases of various substrate specificities	COG0300===Short-chain dehydrogenase
JGI24185J35167_10018645	Signal recognition particle GTPase	COG0552===Signal recognition particle GTPase
JGI24185J35167_100012127	Signal transduction histidine kinase	COG0642===Signal transduction histidine kinase
JGI24185J35167_100002412	Signal transduction histidine kinase	COG3275===Sensor histidine kinase, LytS/YehU family
JGI24185J35167_10016266	Single-stranded DNA-binding protein	COG0629===Single-stranded DNA-binding protein
JGI24185J35167_10016265	Single-stranded DNA-binding protein	COG0629===Single-stranded DNA-binding protein
JGI24185J35167_10000366	Site-specific DNA methylase	COG0338===Site-specific DNA-adenine methylase
JGI24185J35167_100014917	Soluble lytic murein transglycosylase and related regulatory proteins (some contain LysM/invasin domains)	COG3951===Rod binding protein domain
JGI24185J35167_100001163	SOS-response transcriptional repressors (RecA-mediated autopeptidases)	COG1974===SOS-response transcriptional repressor LexA (RecA-mediated autopeptidase)
JGI24185J35167_10002189	Sporulation related domain	COG4105===Outer membrane protein assembly factor BamD, BamD/ComL family
JGI24185J35167_100077113	Subtilisin-like serine proteases	COG1404===Serine protease, subtilisin family
JGI24185J35167_100000460	Succinate dehydrogenase/fumarate reductase, Fe-S protein subunit	COG0479===Succinate dehydrogenase/fumarate reductase, Fe-S protein subunit
JGI24185J35167_100000186	Sugar transferases involved in lipopolysaccharide synthesis	COG2148===Sugar transferase involved in LPS biosynthesis (colanic, teichoic acid)
JGI24185J35167_100010413	Tetraacyldisaccharide-1-P 4'-kinase	COG1663===Tetraacyldisaccharide-1-P 4'-kinase
JGI24185J35167_10000065	Thioredoxin domain-containing protein	COG3118===Negative regulator of GroEL, contains thioredoxin-like and TPR-like domains
JGI24185J35167_10001844	Thioredoxin reductase	COG0492===Thioredoxin reductase
JGI24185J35167_100000153	Threonine dehydratase	COG1171===Threonine dehydratase
JGI24185J35167_10000152	Thymidylate kinase	COG0125===Thymidylate kinase
JGI24185J35167_100000312	Transcription antiterminator	COG0250===Transcription antitermination factor NusG
JGI24185J35167_10093743	Transcriptional regulator	COG1309===DNA-binding transcriptional regulator, AcrR family
JGI24185J35167_1000001124	Transcriptional regulators	COG1846===DNA-binding transcriptional regulator, MarR family
JGI24185J35167_100010417	Transketolase, N-terminal subunit	COG3959===Transketolase, N-terminal subunit
JGI24185J35167_100004125	Translation elongation factor P (EF-P)/translation initiation factor 5A (eIF-5A)	COG0231===Translation elongation factor P (EF-P)/translation initiation factor 5A (eIF-5A)
JGI24185J35167_100000347	Translation initiation factor 1 (IF-1)	COG0361===Translation initiation factor IF-1
JGI24185J35167_100006619	Translation initiation factor 3 (IF-3)	COG0290===Translation initiation factor IF-3
JGI24185J35167_10041915	Transposase and inactivated derivatives	COG1943===REP element-mobilizing transposase RayT
JGI24185J35167_100010012	Transposase and inactivated derivatives	COG3677===Transposase
JGI24185J35167_10113332	Type I restriction-modification system methyltransferase subunit	COG0286===Type I restriction-modification system, DNA methylase subunit
JGI24185J35167_10054411	Type I restriction-modification system methyltransferase subunit	COG0286===Type I restriction-modification system, DNA methylase subunit
JGI24185J35167_100000828	UDP-N-acetylglucosamine:LPS N-acetylglucosamine transferase	COG0707===UDP-N-acetylglucosamine:LPS N-acetylglucosamine transferase
JGI24185J35167_100000410	UDP-N-acetylmuramyl pentapeptide synthase	COG0770===UDP-N-acetylmuramyl pentapeptide synthase
JGI24185J35167_10018643	Uncharacterized conserved protein	COG3349===Uncharacterized conserved protein, contains NAD-binding domain and a Fe-S cluster
JGI24185J35167_10000014	Uncharacterized conserved protein - COG0217	COG0217===Transcriptional and/or translational regulatory protein YebC/TACO1
JGI24185J35167_100007614	Uncharacterized conserved protein - COG1354	COG1354===Chromatin segregation and condensation protein Rec8/ScpA/Scc1, kleisin family
JGI24185J35167_100002020	Uncharacterized conserved protein - COG1610	COG1610===Uncharacterized conserved protein YqeY
JGI24185J35167_100002332	Uncharacterized conserved protein - COG1739	COG1739===Putative translation regulator, IMPACT (imprinted ancient) protein family
JGI24185J35167_10000048	Uncharacterized conserved protein - COG1833	COG1833===Uri superfamily endonuclease
JGI24185J35167_100000137	Uncharacterized conserved protein - COG1912	COG1912===S-adenosylmethionine hydrolase (SAM-hydroxide adenosyltransferase)
JGI24185J35167_100002427	Uncharacterized conserved protein - COG2096	COG2096===Cob(I)alamin adenosyltransferase
JGI24185J35167_100000256	Uncharacterized conserved protein - COG2326	COG2326===Polyphosphate kinase 2, PPK2 family
JGI24185J35167_10001277	Uncharacterized conserved protein - COG2606	COG2606===Cys-tRNA(Pro) deacylase, prolyl-tRNA editing enzyme YbaK/EbsC
JGI24185J35167_100001542	Uncharacterized conserved protein - COG2947	COG2947===Predicted RNA-binding protein, contains PUA-like domain
JGI24185J35167_10001064	Uncharacterized conserved protein - COG3382	COG3382===B3/B4 domain (DNA/RNA-binding domain of Phe-tRNA-synthetase)
JGI24185J35167_100006241	Uncharacterized conserved protein - COG5316	COG5316===Uncharacterized protein
JGI24185J35167_100002637	Uncharacterized conserved protein - COG5495	COG5495===Predicted oxidoreductase, contains short-chain dehydrogenase (SDR) and DUF2520 domains
JGI24185J35167_100000443	Uncharacterized homolog of gamma-carboxymuconolactone decarboxylase subunit	COG0599===Uncharacterized conserved protein YurZ, alkylhydroperoxidase/carboxymuconolactone decarboxylase family
JGI24185J35167_10001068	Uncharacterized homolog of plant Iojap protein	COG0799===Ribosomal silencing factor RsfS, regulates association of 30S and 50S subunits
JGI24185J35167_100001238	Uncharacterized NAD(FAD)-dependent dehydrogenases	COG0607===Rhodanese-related sulfurtransferase
JGI24185J35167_100000813	Uncharacterized protein conserved in bacteria	COG2908===UDP-2,3-diacylglucosamine pyrophosphatase LpxH
JGI24185J35167_100018416	Uncharacterized protein conserved in bacteria	COG2852===Very-short-patch-repair endonuclease
JGI24185J35167_10000034	Uncharacterized protein conserved in bacteria	COG5410===Uncharacterized protein
JGI24185J35167_100022717	Uncharacterized protein conserved in bacteria	COG2832===Uncharacterized membrane protein YbaN, DUF454 family
JGI24185J35167_100021814	Uncharacterized protein conserved in bacteria	COG2852===Very-short-patch-repair endonuclease
JGI24185J35167_100012711	Uncharacterized protein conserved in bacteria	COG4365===Uncharacterized protein YllA, UPF0747 family
JGI24185J35167_100003424	Uncharacterized protein conserved in bacteria	COG3876===Uncharacterized conserved protein YbbC, DUF1343 family
JGI24185J35167_100010435	Uncharacterized protein conserved in bacteria	COG1729===Periplasmic TolA-binding protein (function unknown)
JGI24185J35167_100002428	Uncharacterized protein conserved in bacteria	COG1692===Calcineurin-like phosphoesterase
JGI24185J35167_10000589	Uncharacterized protein conserved in bacteria	COG3735===Uncharacterized conserved protein YbaP, TraB family
JGI24185J35167_100000455	Uncharacterized protein conserved in bacteria	COG4947===Esterase/lipase superfamily enzyme
JGI24185J35167_100001532	Uncharacterized protein conserved in bacteria	COG2815===PASTA domain, binds beta-lactams
JGI24185J35167_100000440	Uncharacterized stress-induced protein	COG1561===Uncharacterized conserved protein YicC, UPF0701 family
JGI24185J35167_10008358	Uracil phosphoribosyltransferase	COG0035===Uracil phosphoribosyltransferase
JGI24185J35167_10000129	WD40-like Beta Propeller Repeat	COG0823===Periplasmic component of the Tol biopolymer transport system
JGI24185J35167_100002435	WD40-like Beta Propeller Repeat
JGI24185J35167_10001007	Zn-dependent hydrolases, including glyoxylases	COG0491===Glyoxylase or a related metal-dependent hydrolase, beta-lactamase superfamily II

## Sheet: Cluster _C_Day time
Locus Tag	Gene Product Name	Gene Product Name
JGI24185J35167_10041914	2-methylthioadenine synthetase	2-methylthioadenine synthetase
JGI24185J35167_100000666	2-oxoglutarate dehydrogenase complex, dehydrogenase (E1) component, and related enzymes	2-oxoglutarate dehydrogenase complex, dehydrogenase (E1) component, and related enzymes
JGI24185J35167_100001560	4-aminobutyrate aminotransferase and related aminotransferases	4-aminobutyrate aminotransferase and related aminotransferases
JGI24185J35167_100001831	ABC-type antimicrobial peptide transport system, ATPase component	ABC-type antimicrobial peptide transport system, ATPase component
JGI24185J35167_100001830	ABC-type antimicrobial peptide transport system, permease component	ABC-type antimicrobial peptide transport system, permease component
JGI24185J35167_10047011	ABC-type Fe3+-hydroxamate transport system, periplasmic component	ABC-type Fe3+-hydroxamate transport system, periplasmic component
JGI24185J35167_100003433	ABC-type transport system involved in cytochrome c biogenesis, permease component	ABC-type transport system involved in cytochrome c biogenesis, permease component
JGI24185J35167_100012917	ABC-type transport system involved in Fe-S cluster assembly, ATPase component	ABC-type transport system involved in Fe-S cluster assembly, ATPase component
JGI24185J35167_100012916	ABC-type transport system involved in Fe-S cluster assembly, permease component	ABC-type transport system involved in Fe-S cluster assembly, permease component
JGI24185J35167_100012918	ABC-type transport system involved in Fe-S cluster assembly, permease component	ABC-type transport system involved in Fe-S cluster assembly, permease component
JGI24185J35167_100001829	ABC-type transport system, involved in lipoprotein release, permease component	ABC-type transport system, involved in lipoprotein release, permease component
JGI24185J35167_100001853	Adenine specific DNA methylase Mod	Adenine specific DNA methylase Mod
JGI24185J35167_10000237	Aldo/keto reductases, related to diketogulonate reductase	Aldo/keto reductases, related to diketogulonate reductase
JGI24185J35167_10000238	Aminopeptidase N	Aminopeptidase N
JGI24185J35167_100023615	Anti-anti-sigma regulatory factor (antagonist of anti-sigma factor)	Anti-anti-sigma regulatory factor (antagonist of anti-sigma factor)
JGI24185J35167_100023614	Anti-sigma regulatory factor (Ser/Thr protein kinase)	Anti-sigma regulatory factor (Ser/Thr protein kinase)
JGI24185J35167_100004116	Arylsulfotransferase (ASST)	Arylsulfotransferase (ASST)
JGI24185J35167_10019726	Aspartate 1-decarboxylase	Aspartate 1-decarboxylase
JGI24185J35167_10000089	ATPases with chaperone activity, ATP-binding subunit	ATPases with chaperone activity, ATP-binding subunit
JGI24185J35167_100049414	Bacterial transferase hexapeptide (three repeats)	Bacterial transferase hexapeptide (three repeats)
JGI24185J35167_100002636	Beta-lactamase class C and other penicillin binding proteins	Beta-lactamase class C and other penicillin binding proteins
JGI24185J35167_100003610	Biotin synthase and related enzymes	Biotin synthase and related enzymes
JGI24185J35167_100001127	Chaperonin GroEL (HSP60 family)	Chaperonin GroEL (HSP60 family)
JGI24185J35167_100001126	Co-chaperonin GroES (HSP10)	Co-chaperonin GroES (HSP10)
JGI24185J35167_100023611	Cytochrome c-type biogenesis protein CcmE	Cytochrome c-type biogenesis protein CcmE
JGI24185J35167_100010021	Deoxyribodipyrimidine photolyase	Deoxyribodipyrimidine photolyase
JGI24185J35167_10014741	Disulfide bond chaperones of the HSP33 family	Disulfide bond chaperones of the HSP33 family
JGI24185J35167_100001174	Disulphide bond corrector protein DsbC	Disulphide bond corrector protein DsbC
JGI24185J35167_100000660	DNA-directed RNA polymerase specialized sigma subunit, sigma24 homolog	DNA-directed RNA polymerase specialized sigma subunit, sigma24 homolog
JGI24185J35167_100000232	DNA-directed RNA polymerase specialized sigma subunit, sigma24 homolog	DNA-directed RNA polymerase specialized sigma subunit, sigma24 homolog
JGI24185J35167_100010029	DNA-directed RNA polymerase specialized sigma subunit, sigma24 homolog	DNA-directed RNA polymerase specialized sigma subunit, sigma24 homolog
JGI24185J35167_100002022	DNA-directed RNA polymerase specialized sigma subunit, sigma24 homolog	DNA-directed RNA polymerase specialized sigma subunit, sigma24 homolog
JGI24185J35167_100003646	DNA-directed RNA polymerase specialized sigma subunit, sigma24 homolog	DNA-directed RNA polymerase specialized sigma subunit, sigma24 homolog
JGI24185J35167_100000613	DNA-directed RNA polymerase, sigma subunit (sigma70/sigma32)	DNA-directed RNA polymerase, sigma subunit (sigma70/sigma32)
JGI24185J35167_10000209	DnaJ-class molecular chaperone with C-terminal Zn finger domain	DnaJ-class molecular chaperone with C-terminal Zn finger domain
JGI24185J35167_10001106	Enzyme related to GTP cyclohydrolase I	Enzyme related to GTP cyclohydrolase I
JGI24185J35167_10000917	Excinuclease ATPase subunit	Excinuclease ATPase subunit
JGI24185J35167_10023196	Fatty acid hydroxylase superfamily	Fatty acid hydroxylase superfamily
JGI24185J35167_100001533	Ferredoxin subunits of nitrite reductase and ring-hydroxylating dioxygenases	Ferredoxin subunits of nitrite reductase and ring-hydroxylating dioxygenases
JGI24185J35167_100009117	Ferredoxin subunits of nitrite reductase and ring-hydroxylating dioxygenases	Ferredoxin subunits of nitrite reductase and ring-hydroxylating dioxygenases
JGI24185J35167_100021812	Fibronectin type III domain	Fibronectin type III domain
JGI24185J35167_100003313	Flagellar basal body rod protein	Flagellar basal body rod protein
JGI24185J35167_100006128	Flagellar biosynthesis pathway, component FliP	Flagellar biosynthesis pathway, component FliP
JGI24185J35167_100006127	Flagellar biosynthesis pathway, component FliQ	Flagellar biosynthesis pathway, component FliQ
JGI24185J35167_10004946	Flagellin and related hook-associated proteins	Flagellin and related hook-associated proteins
JGI24185J35167_100006243	Gas vesicle protein	Gas vesicle protein
JGI24185J35167_100001537	Glutathione peroxidase	Glutathione peroxidase
JGI24185J35167_100011631	GTPase of unknown function	GTPase of unknown function
JGI24185J35167_100000623	GTPases	GTPases
JGI24185J35167_10000249	Helicase subunit of the DNA excision repair complex	Helicase subunit of the DNA excision repair complex
JGI24185J35167_10126122	Helix-turn-helix	Helix-turn-helix
JGI24185J35167_100007623	Histidine kinase-, DNA gyrase B-, and HSP90-like ATPase	Histidine kinase-, DNA gyrase B-, and HSP90-like ATPase
JGI24185J35167_10113334	HsdM N-terminal domain	HsdM N-terminal domain
JGI24185J35167_10102541	hypothetical protein	hypothetical protein
JGI24185J35167_10001362	hypothetical protein	hypothetical protein
JGI24185J35167_100006244	hypothetical protein	hypothetical protein
JGI24185J35167_100001149	hypothetical protein	hypothetical protein
JGI24185J35167_100002023	hypothetical protein	hypothetical protein
JGI24185J35167_100000238	hypothetical protein	hypothetical protein
JGI24185J35167_100003340	hypothetical protein	hypothetical protein
JGI24185J35167_10000061	hypothetical protein	hypothetical protein
JGI24185J35167_100000288	hypothetical protein	hypothetical protein
JGI24185J35167_1000001118	hypothetical protein	hypothetical protein
JGI24185J35167_100002013	hypothetical protein	hypothetical protein
JGI24185J35167_10001047	hypothetical protein	hypothetical protein
JGI24185J35167_100000266	hypothetical protein	hypothetical protein
JGI24185J35167_100006226	hypothetical protein	hypothetical protein
JGI24185J35167_10054412	hypothetical protein	hypothetical protein
JGI24185J35167_1000001125	hypothetical protein	hypothetical protein
JGI24185J35167_100018420	hypothetical protein	hypothetical protein
JGI24185J35167_100003432	hypothetical protein	hypothetical protein
JGI24185J35167_10001065	hypothetical protein	hypothetical protein
JGI24185J35167_100002440	hypothetical protein	hypothetical protein
JGI24185J35167_10106181	hypothetical protein	hypothetical protein
JGI24185J35167_100005830	hypothetical protein	hypothetical protein
JGI24185J35167_100014923	hypothetical protein	hypothetical protein
JGI24185J35167_100012722	hypothetical protein	hypothetical protein
JGI24185J35167_100006622	hypothetical protein	hypothetical protein
JGI24185J35167_10001849	hypothetical protein	hypothetical protein
JGI24185J35167_100001837	hypothetical protein	hypothetical protein
JGI24185J35167_1000001111	hypothetical protein	hypothetical protein
JGI24185J35167_100012119	hypothetical protein	hypothetical protein
JGI24185J35167_100000657	hypothetical protein	hypothetical protein
JGI24185J35167_100000271	hypothetical protein	hypothetical protein
JGI24185J35167_100002640	hypothetical protein	hypothetical protein
JGI24185J35167_100011021	hypothetical protein	hypothetical protein
JGI24185J35167_100002328	hypothetical protein	hypothetical protein
JGI24185J35167_10126125	hypothetical protein	hypothetical protein
JGI24185J35167_10032152	hypothetical protein	hypothetical protein
JGI24185J35167_10091781	hypothetical protein	hypothetical protein
JGI24185J35167_100023612	hypothetical protein	hypothetical protein
JGI24185J35167_100001835	hypothetical protein	hypothetical protein
JGI24185J35167_10068801	hypothetical protein	hypothetical protein
JGI24185J35167_10016267	hypothetical protein	hypothetical protein
JGI24185J35167_10014744	hypothetical protein	hypothetical protein
JGI24185J35167_10075061	hypothetical protein	hypothetical protein
JGI24185J35167_1000001116	hypothetical protein	hypothetical protein
JGI24185J35167_100001235	hypothetical protein	hypothetical protein
JGI24185J35167_10001046	hypothetical protein	hypothetical protein
JGI24185J35167_100001559	hypothetical protein	hypothetical protein
JGI24185J35167_100010028	hypothetical protein	hypothetical protein
JGI24185J35167_10014743	hypothetical protein	hypothetical protein
JGI24185J35167_100011629	hypothetical protein	hypothetical protein
JGI24185J35167_100011620	hypothetical protein	hypothetical protein
JGI24185J35167_1000001110	hypothetical protein	hypothetical protein
JGI24185J35167_10126123	hypothetical protein	hypothetical protein
JGI24185J35167_10000182	hypothetical protein	hypothetical protein
JGI24185J35167_100003328	hypothetical protein	hypothetical protein
JGI24185J35167_100000287	hypothetical protein	hypothetical protein
JGI24185J35167_100006624	hypothetical protein	hypothetical protein
JGI24185J35167_100000375	hypothetical protein	hypothetical protein
JGI24185J35167_10001497	hypothetical protein	hypothetical protein
JGI24185J35167_100046816	hypothetical protein	hypothetical protein
JGI24185J35167_100006633	hypothetical protein	hypothetical protein
JGI24185J35167_100001237	hypothetical protein	hypothetical protein
JGI24185J35167_100000373	hypothetical protein	hypothetical protein
JGI24185J35167_100001544	hypothetical protein	hypothetical protein
JGI24185J35167_100005822	hypothetical protein	hypothetical protein
JGI24185J35167_100000272	hypothetical protein	hypothetical protein
JGI24185J35167_100000239	hypothetical protein	hypothetical protein
JGI24185J35167_100066711	hypothetical protein	hypothetical protein
JGI24185J35167_10001161	hypothetical protein	hypothetical protein
JGI24185J35167_10126121	hypothetical protein	hypothetical protein
JGI24185J35167_10091783	hypothetical protein	hypothetical protein
JGI24185J35167_100003339	hypothetical protein	hypothetical protein
JGI24185J35167_100001534	hypothetical protein	hypothetical protein
JGI24185J35167_10013464	hypothetical protein	hypothetical protein
JGI24185J35167_100001817	hypothetical protein	hypothetical protein
JGI24185J35167_100003317	hypothetical protein	hypothetical protein
JGI24185J35167_100006623	hypothetical protein	hypothetical protein
JGI24185J35167_10001361	hypothetical protein	hypothetical protein
JGI24185J35167_100003338	hypothetical protein	hypothetical protein
JGI24185J35167_100002036	hypothetical protein	hypothetical protein
JGI24185J35167_100011020	hypothetical protein	hypothetical protein
JGI24185J35167_100000231	hypothetical protein	hypothetical protein
JGI24185J35167_100006621	hypothetical protein	hypothetical protein
JGI24185J35167_10000087	Legume lectin domain	Legume lectin domain
JGI24185J35167_100040816	Lipoate-protein ligase B	Lipoate-protein ligase B
JGI24185J35167_100014930	Lipoproteins	Lipoproteins
JGI24185J35167_10054416	Molecular chaperone	Molecular chaperone
JGI24185J35167_10054415	Molecular chaperone (small heat shock protein)	Molecular chaperone (small heat shock protein)
JGI24185J35167_10054414	Molecular chaperone (small heat shock protein)	Molecular chaperone (small heat shock protein)
JGI24185J35167_100001832	Multidrug resistance efflux pump	Multidrug resistance efflux pump
JGI24185J35167_100068812	N-formylmethionyl-tRNA deformylase	N-formylmethionyl-tRNA deformylase
JGI24185J35167_100000278	Nicotinate-nucleotide pyrophosphorylase	Nicotinate-nucleotide pyrophosphorylase
JGI24185J35167_10000418	Nitroreductase	Nitroreductase
JGI24185J35167_100000125	Nitrous oxide-stimulated promoter	Nitrous oxide-stimulated promoter
JGI24185J35167_10000913	Nuclease subunit of the excinuclease complex	Nuclease subunit of the excinuclease complex
JGI24185J35167_100023618	Nucleotidyltransferase/DNA polymerase involved in DNA repair	Nucleotidyltransferase/DNA polymerase involved in DNA repair
JGI24185J35167_100001834	Outer membrane protein	Outer membrane protein
JGI24185J35167_10000068	Outer membrane protein and related peptidoglycan-associated (lipo)proteins	Outer membrane protein and related peptidoglycan-associated (lipo)proteins
JGI24185J35167_10001063	Outer membrane protein and related peptidoglycan-associated (lipo)proteins	Outer membrane protein and related peptidoglycan-associated (lipo)proteins
JGI24185J35167_100011024	P pilus assembly/Cpx signaling pathway, periplasmic inhibitor/zinc-resistance associated protein	P pilus assembly/Cpx signaling pathway, periplasmic inhibitor/zinc-resistance associated protein
JGI24185J35167_10013463	Penicillin tolerance protein	Penicillin tolerance protein
JGI24185J35167_100001557	Peptidase family C25	Peptidase family C26
JGI24185J35167_10058842	Peptidase family C25	Peptidase family C26
JGI24185J35167_100005829	Periplasmic protease	Periplasmic protease
JGI24185J35167_100000176	Periplasmic serine proteases (ClpP class)	Periplasmic serine proteases (ClpP class)
JGI24185J35167_100001173	Peroxiredoxin	Peroxiredoxin
JGI24185J35167_10000204	Peroxiredoxin	Peroxiredoxin
JGI24185J35167_10002369	Peroxiredoxin	Peroxiredoxin
JGI24185J35167_100002630	Peroxiredoxin	Peroxiredoxin
JGI24185J35167_100009119	Peroxiredoxin	Peroxiredoxin
JGI24185J35167_100013615	Phosphoribosylformylglycinamidine (FGAM) synthase, glutamine amidotransferase domain	Phosphoribosylformylglycinamidine (FGAM) synthase, glutamine amidotransferase domain
JGI24185J35167_100010024	Phytoene/squalene synthetase	Phytoene/squalene synthetase
JGI24185J35167_100006245	Predicted CoA-binding protein - COG1832	Predicted CoA-binding protein - COG1833
JGI24185J35167_100049415	Predicted dehydrogenases and related proteins	Predicted dehydrogenases and related proteins
JGI24185J35167_100006246	Predicted enzyme of the cupin superfamily	Predicted enzyme of the cupin superfamily
JGI24185J35167_100018418	Predicted exonuclease - COG3359	Predicted exonuclease - COG3360
JGI24185J35167_100001833	Predicted membrane protein/domain - COG1714	Predicted membrane protein/domain - COG1715
JGI24185J35167_100066712	Predicted nucleoside-diphosphate sugar epimerase - COG1090	Predicted nucleoside-diphosphate sugar epimerase - COG1091
JGI24185J35167_100001124	Predicted permeases - COG0701	Predicted permeases - COG0702
JGI24185J35167_100000158	Predicted phosphohydrolases - COG1408	Predicted phosphohydrolases - COG1409
JGI24185J35167_100012915	Predicted transcriptional regulator - COG1959	Predicted transcriptional regulator - COG1960
JGI24185J35167_100000237	Predicted tRNA(5-methylaminomethyl-2-thiouridylate) methyltransferase, contains the PP-loop ATPase domain - COG0482	Predicted tRNA(5-methylaminomethyl-2-thiouridylate) methyltransferase, contains the PP-loop ATPase domain - COG0483
JGI24185J35167_100000114	Preprotein translocase subunit SecA (ATPase, RNA helicase)	Preprotein translocase subunit SecA (ATPase, RNA helicase)
JGI24185J35167_10000036	Preprotein translocase subunit SecE	Preprotein translocase subunit SecE
JGI24185J35167_100000289	Protein chain release factor A	Protein chain release factor A
JGI24185J35167_100007622	Protein kinase domain	Protein kinase domain
JGI24185J35167_100002620	Protein of unknown function (DUF1573)	Protein of unknown function (DUF1573)
JGI24185J35167_10000247	Protein of unknown function (DUF1573)	Protein of unknown function (DUF1573)
JGI24185J35167_10004942	Protein of unknown function (DUF2807)	Protein of unknown function (DUF2807)
JGI24185J35167_100006117	Putative RNA methylase family UPF0020	Putative RNA methylase family UPF0021
JGI24185J35167_100001147	Pyruvate/2-oxoglutarate dehydrogenase complex, dehydrogenase (E1) component, eukaryotic type, beta subunit	Pyruvate/2-oxoglutarate dehydrogenase complex, dehydrogenase (E1) component, eukaryotic type, beta subunit
JGI24185J35167_100000279	Quinolinate synthase	Quinolinate synthase
JGI24185J35167_100010425	Recombinational DNA repair protein (RecF pathway)	Recombinational DNA repair protein (RecF pathway)
JGI24185J35167_100002011	Response regulator containing CheY-like receiver, AAA-type ATPase, and DNA-binding domains	Response regulator containing CheY-like receiver, AAA-type ATPase, and DNA-binding domains
JGI24185J35167_10132043	Restriction endonuclease S subunits	Restriction endonuclease S subunits
JGI24185J35167_100002010	Rhodanese-related sulfurtransferase	Rhodanese-related sulfurtransferase
JGI24185J35167_100000454	Riboflavin synthase alpha chain	Riboflavin synthase alpha chain
JGI24185J35167_10060163	Riboflavin synthase beta-chain	Riboflavin synthase beta-chain
JGI24185J35167_10001495	Ribonucleases G and E	Ribonucleases G and E
JGI24185J35167_100000374	Sec-independent protein secretion pathway component TatC	Sec-independent protein secretion pathway component TatC
JGI24185J35167_100013613	Sec-independent protein secretion pathway components	Sec-independent protein secretion pathway components
JGI24185J35167_100013614	Sec-independent protein secretion pathway components	Sec-independent protein secretion pathway components
JGI24185J35167_100011630	Serine protease inhibitor	Serine protease inhibitor
JGI24185J35167_10126124	Site-specific recombinases, DNA invertase Pin homologs	Site-specific recombinases, DNA invertase Pin homologs
JGI24185J35167_100023619	SOS-response transcriptional repressors (RecA-mediated autopeptidases)	SOS-response transcriptional repressors (RecA-mediated autopeptidases)
JGI24185J35167_100023616	Stage II sporulation protein E (SpoIIE)	Stage II sporulation protein E (SpoIIE)
JGI24185J35167_10014602	Subtilisin-like serine proteases	Subtilisin-like serine proteases
JGI24185J35167_10001292	Superoxide dismutase	Superoxide dismutase
JGI24185J35167_100011614	Thiamine biosynthesis protein (ThiI)	Thiamine biosynthesis protein (ThiI)
JGI24185J35167_10011439	Thioredoxin domain-containing protein	Thioredoxin domain-containing protein
JGI24185J35167_100003645	Transcription elongation factor	Transcription elongation factor
JGI24185J35167_100083512	Transcription elongation factor	Transcription elongation factor
JGI24185J35167_100001115	Transcriptional regulator of heat shock gene	Transcriptional regulator of heat shock gene
JGI24185J35167_10132042	Transposase and inactivated derivatives	Transposase and inactivated derivatives
JGI24185J35167_100001265	tRNA and rRNA cytosine-C5-methylases	tRNA and rRNA cytosine-C5-methylases
JGI24185J35167_10000189	tRNA-dihydrouridine synthase	tRNA-dihydrouridine synthase
JGI24185J35167_100005826	Trypsin-like serine proteases, typically periplasmic, contain C-terminal PDZ domain	Trypsin-like serine proteases, typically periplasmic, contain C-terminal PDZ domain
JGI24185J35167_10132041	Type I restriction enzyme R protein N terminus (HSDR_N)	Type I restriction enzyme R protein N terminus (HSDR_N)
JGI24185J35167_1000001100	Uncharacterized conserved protein	Uncharacterized conserved protein
JGI24185J35167_100001535	Uncharacterized conserved protein - COG2353	Uncharacterized conserved protein - COG2354
JGI24185J35167_100009116	Uncharacterized Fe-S protein	Uncharacterized Fe-S protein
JGI24185J35167_100012713	Uncharacterized membrane protein	Uncharacterized membrane protein
JGI24185J35167_100001816	Uncharacterized membrane protein (homolog of Drosophila rhomboid)	Uncharacterized membrane protein (homolog of Drosophila rhomboid)
JGI24185J35167_100010426	Uncharacterized protein conserved in bacteria	Uncharacterized protein conserved in bacteria
JGI24185J35167_100007621	Uncharacterized protein conserved in bacteria	Uncharacterized protein conserved in bacteria
JGI24185J35167_100003327	Uncharacterized protein SCO1/SenC/PrrC, involved in biogenesis of respiratory and photosynthetic systems	Uncharacterized protein SCO1/SenC/PrrC, involved in biogenesis of respiratory and photosynthetic systems
JGI24185J35167_10011469	Uncharacterized proteins, homologs of microcin C7 resistance protein MccF	Uncharacterized proteins, homologs of microcin C7 resistance protein MccF
JGI24185J35167_100009118	Zn-dependent hydrolases, including glyoxylases	Zn-dependent hydrolases, including glyoxylases
JGI24185J35167_10008772	Zn-ribbon protein, possibly nucleic acid-binding	Zn-ribbon protein, possibly nucleic acid-binding

## Sheet: Cluster_D_Weak evening
Locus Tag	Gene Product Name	COG
JGI24185J35167_100010037	(acyl-carrier-protein) S-malonyltransferase	COG0331===Malonyl CoA-acyl carrier protein transacylase
JGI24185J35167_10001219	1,4-dihydroxy-2-naphthoate octaprenyltransferase	COG1575===1,4-dihydroxy-2-naphthoate octaprenyltransferase
JGI24185J35167_10011467	3-deoxy-D-manno-octulosonic acid (KDO) 8-phosphate synthase	COG2877===3-deoxy-D-manno-octulosonic acid (KDO) 8-phosphate synthase
JGI24185J35167_100000628	3-hydroxyacyl-CoA dehydrogenase	COG1250===3-hydroxyacyl-CoA dehydrogenase
JGI24185J35167_100006626	3-methyladenine DNA glycosylase	COG2094===3-methyladenine DNA glycosylase Mpg
JGI24185J35167_100010040	3-oxoacyl-(acyl-carrier-protein) synthase	COG0304===3-oxoacyl-(acyl-carrier-protein) synthase
JGI24185J35167_100010036	3-oxoacyl-[acyl-carrier-protein] synthase III	COG0332===3-oxoacyl-[acyl-carrier-protein] synthase III
JGI24185J35167_100001256	4-amino-4-deoxy-L-arabinose transferase and related glycosyltransferases of PMT family	COG1807===4-amino-4-deoxy-L-arabinose transferase or related glycosyltransferase of PMT family
JGI24185J35167_100000198	4-hydroxybenzoate polyprenyltransferase and related prenyltransferases	COG0561===Hydroxymethylpyrimidine pyrophosphatase and other HAD family phosphatases
JGI24185J35167_100011018	6-phosphofructokinase	COG0205===6-phosphofructokinase
JGI24185J35167_100010010	7,8-dihydro-6-hydroxymethylpterin-pyrophosphokinase	COG0801===7,8-dihydro-6-hydroxymethylpterin-pyrophosphokinase
JGI24185J35167_100046815	7-keto-8-aminopelargonate synthetase and related enzymes	COG0156===7-keto-8-aminopelargonate synthetase or related enzyme
JGI24185J35167_100002335	7-keto-8-aminopelargonate synthetase and related enzymes	COG0156===7-keto-8-aminopelargonate synthetase or related enzyme
JGI24185J35167_10000266	ABC-type amino acid transport system, permease component	COG0834===ABC-type amino acid transport/signal transduction system, periplasmic component/domain
JGI24185J35167_100002415	ABC-type multidrug transport system, ATPase and permease components	COG1132===ABC-type multidrug transport system, ATPase and permease component
JGI24185J35167_100004117	ABC-type Na+ efflux pump, permease component	COG1668===ABC-type Na+ efflux pump, permease component
JGI24185J35167_100005810	ABC-type sugar transport system, periplasmic component	COG1653===ABC-type glycerol-3-phosphate transport system, periplasmic component
JGI24185J35167_100000128	ABC-type sugar transport system, permease component	COG0395===ABC-type glycerol-3-phosphate transport system, permease component
JGI24185J35167_10032043	ABC-type transport system involved in cytochrome bd biosynthesis, ATPase and permease components	COG4988===ABC-type transport system involved in cytochrome bd biosynthesis, ATPase and permease components
JGI24185J35167_10032042	ABC-type transport system involved in cytochrome bd biosynthesis, fused ATPase and permease components	COG4987===ABC-type transport system involved in cytochrome bd biosynthesis, fused ATPase and permease components
JGI24185J35167_100001251	ABC-type transport system involved in resistance to organic solvents, periplasmic component	COG1463===ABC-type transporter Mla maintaining outer membrane lipid asymmetry, periplasmic component MlaD
JGI24185J35167_100001224	ABC-type transport system, involved in lipoprotein release, permease component	COG4591===ABC-type transport system, involved in lipoprotein release, permease component
JGI24185J35167_100001245	ABC-type transport system, involved in lipoprotein release, permease component	COG4591===ABC-type transport system, involved in lipoprotein release, permease component
JGI24185J35167_10004088	ABC-type uncharacterized transport system, ATPase component	COG4152===ABC-type uncharacterized transport system, ATPase component
JGI24185J35167_100001215	Acetyl-CoA carboxylase, carboxyltransferase component (subunits alpha and beta)	COG4799===Acetyl-CoA carboxylase, carboxyltransferase component
JGI24185J35167_100002038	Acetyl/propionyl-CoA carboxylase, alpha subunit	COG4770===Acetyl/propionyl-CoA carboxylase, alpha subunit
JGI24185J35167_100003320	Acetyl/propionyl-CoA carboxylase, alpha subunit	COG4770===Acetyl/propionyl-CoA carboxylase, alpha subunit
JGI24185J35167_100004123	Acetyl/propionyl-CoA carboxylase, alpha subunit	COG4770===Acetyl/propionyl-CoA carboxylase, alpha subunit
JGI24185J35167_100011010	Acetyl/propionyl-CoA carboxylase, alpha subunit	COG4770===Acetyl/propionyl-CoA carboxylase, alpha subunit
JGI24185J35167_100001214	Acetyl/propionyl-CoA carboxylase, alpha subunit	COG4770===Acetyl/propionyl-CoA carboxylase, alpha subunit
JGI24185J35167_100002037	Acetyl/propionyl-CoA carboxylase, alpha subunit	COG4770===Acetyl/propionyl-CoA carboxylase, alpha subunit
JGI24185J35167_100004129	Acetylornithine deacetylase/Succinyl-diaminopimelate desuccinylase and related deacylases	COG0624===Acetylornithine deacetylase/Succinyl-diaminopimelate desuccinylase or related deacylase
JGI24185J35167_10008352	Aconitase A	COG1048===Aconitase A
JGI24185J35167_10000767	Activator of 2-hydroxyglutaryl-CoA dehydratase (HSP70-class ATPase domain)	COG3581===Predicted nucleotide-binding protein, sugar kinase/HSP70/actin superfamily
JGI24185J35167_100010039	Acyl carrier protein	COG0236===Acyl carrier protein
JGI24185J35167_100001561	Acyl-[acyl carrier protein]--UDP-N-acetylglucosamine O-acyltransferase	COG1043===Acyl-[acyl carrier protein]--UDP-N-acetylglucosamine O-acyltransferase
JGI24185J35167_100000622	Acyl-CoA dehydrogenases	COG1960===Acyl-CoA dehydrogenase related to the alkylation response protein AidB
JGI24185J35167_100000866	Acyl-CoA dehydrogenases	COG1960===Acyl-CoA dehydrogenase related to the alkylation response protein AidB
JGI24185J35167_100087714	Adenine deaminase	COG1001===Adenine deaminase
JGI24185J35167_100002315	Adenylate kinase and related kinases	COG0563===Adenylate kinase or related kinase
JGI24185J35167_100001525	Adenylosuccinate lyase	COG0015===Adenylosuccinate lyase
JGI24185J35167_100001142	ADP-heptose synthase, bifunctional sugar kinase/adenylyltransferase	COG2870===ADP-heptose synthase, bifunctional sugar kinase/adenylyltransferase
JGI24185J35167_100001141	ADP-heptose synthase, bifunctional sugar kinase/adenylyltransferase	COG2870===ADP-heptose synthase, bifunctional sugar kinase/adenylyltransferase
JGI24185J35167_100000383	ADP-heptose:LPS heptosyltransferase	COG0859===ADP-heptose:LPS heptosyltransferase
JGI24185J35167_10001364	ADP-heptose:LPS heptosyltransferase	COG0859===ADP-heptose:LPS heptosyltransferase
JGI24185J35167_10001365	ADP-heptose:LPS heptosyltransferase	COG0859===ADP-heptose:LPS heptosyltransferase
JGI24185J35167_100000368	ADP-heptose:LPS heptosyltransferase	COG0859===ADP-heptose:LPS heptosyltransferase
JGI24185J35167_10000112	AhpC/TSA family	COG0526===Thiol-disulfide isomerase or thioredoxin
JGI24185J35167_10000241	AICAR transformylase/IMP cyclohydrolase PurH (only IMP cyclohydrolase domain in Aful)	COG0138===AICAR transformylase/IMP cyclohydrolase PurH
JGI24185J35167_100003343	Alg9-like mannosyltransferase family	COG1807===4-amino-4-deoxy-L-arabinose transferase or related glycosyltransferase of PMT family
JGI24185J35167_100000197	Aminopeptidase C	COG3579===Aminopeptidase C
JGI24185J35167_10001008	Aminopeptidase N	COG0308===Aminopeptidase N
JGI24185J35167_10019599	Anaerobic dehydrogenases, typically selenocysteine-containing	COG0243===Anaerobic selenocysteine-containing dehydrogenase
JGI24185J35167_10037629	Anti-anti-sigma regulatory factor (antagonist of anti-sigma factor)	COG1366===Anti-anti-sigma regulatory factor (antagonist of anti-sigma factor)
JGI24185J35167_100002632	Apolipoprotein N-acyltransferase	COG0815===Apolipoprotein N-acyltransferase
JGI24185J35167_100001814	Arginase/agmatinase/formimionoglutamate hydrolase, arginase family	COG0010===Arginase family enzyme
JGI24185J35167_10001067	Arginyl-tRNA synthetase	COG0018===Arginyl-tRNA synthetase
JGI24185J35167_100001550	Arsenite efflux pump ACR3 and related permeases	COG0798===Arsenite efflux pump ArsB, ACR3 family
JGI24185J35167_10019725	Asparaginase	COG1446===Isoaspartyl peptidase or L-asparaginase, Ntn-hydrolase superfamily
JGI24185J35167_100007618	Asparagine synthase (glutamine-hydrolyzing)	COG0367===Asparagine synthetase B (glutamine-hydrolyzing)
JGI24185J35167_100002040	Aspartate ammonia-lyase	COG1027===Aspartate ammonia-lyase
JGI24185J35167_100010611	Aspartate carbamoyltransferase, catalytic chain	COG0540===Aspartate carbamoyltransferase, catalytic chain
JGI24185J35167_100000248	Aspartate/tyrosine/aromatic aminotransferase	COG0436===Aspartate/methionine/tyrosine aminotransferase
JGI24185J35167_100004120	Aspartokinases	COG0527===Aspartokinase
JGI24185J35167_100002613	Aspartokinases	COG0527===Aspartokinase
JGI24185J35167_100000247	Aspartyl-tRNA synthetase	COG0173===Aspartyl-tRNA synthetase
JGI24185J35167_100000831	ATP-dependent protease HslVU (ClpYQ), peptidase subunit	COG5405===ATP-dependent protease HslVU (ClpYQ), peptidase subunit
JGI24185J35167_100007610	ATPase involved in DNA repair	COG0497===DNA repair ATPase RecN
JGI24185J35167_100000260	ATPase involved in DNA replication initiation	COG0593===Chromosomal replication initiation ATPase DnaA
JGI24185J35167_10005622	Bacterial nucleoid DNA-binding protein	COG0776===Bacterial nucleoid DNA-binding protein
JGI24185J35167_100002344	Bacterial phospho-glucose isomerase C-terminal region	COG0166===Glucose-6-phosphate isomerase
JGI24185J35167_10000022	Beta-propeller repeat	COG0036===Pentose-5-phosphate-3-epimerase
JGI24185J35167_10101741	Beta-propeller repeat
JGI24185J35167_100000415	Beta-propeller repeat
JGI24185J35167_100001111	Biopolymer transport protein	COG0848===Biopolymer transport protein ExbD
JGI24185J35167_100001110	Biopolymer transport proteins	COG0811===Biopolymer transport protein ExbB/TolQ
JGI24185J35167_100004124	Biotin carboxyl carrier protein	COG0511===Biotin carboxyl carrier protein
JGI24185J35167_100007630	Branched-chain amino acid aminotransferase/4-amino-4-deoxychorismate lyase	COG0115===Branched-chain amino acid aminotransferase/4-amino-4-deoxychorismate lyase
JGI24185J35167_100001212	CAAX amino terminal protease family
JGI24185J35167_10001293	Capsule polysaccharide export protein	COG3524===Capsule polysaccharide export protein KpsE/RkpR
JGI24185J35167_100066716	Capsule polysaccharide export protein	COG3524===Capsule polysaccharide export protein KpsE/RkpR
JGI24185J35167_100003634	Carbamate kinase	COG0549===Carbamate kinase
JGI24185J35167_10018641	Carbon starvation protein, predicted membrane protein - COG1966	COG1966===Carbon starvation protein CstA
JGI24185J35167_100001223	Cation transport ATPase	COG0474===Magnesium-transporting ATPase (P-type)
JGI24185J35167_100002015	CBS domain	COG5631===Predicted transcription regulator, contains HTH domain, MarR family
JGI24185J35167_100001144	CBS-domain-containing membrane protein	COG3448===CBS-domain-containing membrane protein
JGI24185J35167_100000636	CDP-diglyceride synthetase	COG0575===CDP-diglyceride synthetase
JGI24185J35167_100001261	Cell shape-determining protein	COG1792===Cell shape-determining protein MreC
JGI24185J35167_100001225	Cell wall-associated hydrolases (invasion-associated proteins)	COG0791===Cell wall-associated hydrolase, NlpC family
JGI24185J35167_10061751	CHASE domain
JGI24185J35167_100006212	Chemotaxis signal transduction protein	COG0835===Chemotaxis signal transduction protein
JGI24185J35167_100000444	Chromate transport protein ChrA	COG2059===Chromate transport protein ChrA
JGI24185J35167_100005825	Chromosome segregation ATPases	COG1196===Chromosome segregation ATPase
JGI24185J35167_100002629	CTP synthase (UTP-ammonia lyase)	COG0504===CTP synthase (UTP-ammonia lyase)
JGI24185J35167_100002616	Cysteinyl-tRNA synthetase	COG0215===Cysteinyl-tRNA synthetase
JGI24185J35167_10032045	Cytochrome bd-type quinol oxidase, subunit 1	COG1271===Cytochrome bd-type quinol oxidase, subunit 1
JGI24185J35167_100009125	Cytochrome c peroxidase	COG1858===Cytochrome c peroxidase
JGI24185J35167_100010610	Cytosine deaminase and related metal-dependent hydrolases	COG0402===Cytosine/adenosine deaminase or related metal-dependent hydrolase
JGI24185J35167_100000129	D-alanyl-D-alanine carboxypeptidase (penicillin-binding protein 4)	COG2027===D-alanyl-D-alanine carboxypeptidase
JGI24185J35167_100010038	Dehydrogenases with different specificities (related to short-chain alcohol dehydrogenases)	COG1028===NAD(P)-dependent dehydrogenase, short-chain alcohol dehydrogenase family
JGI24185J35167_100004121	Delta-aminolevulinic acid dehydratase	COG0113===Delta-aminolevulinic acid dehydratase, porphobilinogen synthase
JGI24185J35167_100010025	Deoxycytidylate deaminase	COG2131===Deoxycytidylate deaminase
JGI24185J35167_100006215	DhnA-type fructose-1,6-bisphosphate aldolase and related enzymes	COG1830===Fructose-bisphosphate aldolase class Ia, DhnA family
JGI24185J35167_10004084	Di- and tricarboxylate transporters	COG0471===Di- and tricarboxylate transporter
JGI24185J35167_100013627	Di- and tripeptidases	COG2195===Di- or tripeptidase
JGI24185J35167_100006239	Diadenosine tetraphosphate (Ap4A) hydrolase and other HIT family hydrolases	COG0537===Diadenosine tetraphosphate (Ap4A) hydrolase or other HIT family hydrolase
JGI24185J35167_100000249	Dihydrodipicolinate reductase	COG0289===Dihydrodipicolinate reductase
JGI24185J35167_10000263	Dihydrodipicolinate synthase/N-acetylneuraminate lyase	COG0329===Dihydrodipicolinate synthase/N-acetylneuraminate lyase
JGI24185J35167_10001009	Dihydroneopterin aldolase	COG1539===Dihydroneopterin aldolase
JGI24185J35167_100001171	Dihydroorotate dehydrogenase	COG0167===Dihydroorotate dehydrogenase
JGI24185J35167_10001279	Dihydroorotate dehydrogenase	COG0167===Dihydroorotate dehydrogenase
JGI24185J35167_100001526	Dipeptide/tripeptide permease	COG3104===Dipeptide/tripeptide permease
JGI24185J35167_100001243	DNA mismatch repair enzyme (predicted ATPase) - COG0323	COG0323===DNA mismatch repair ATPase MutL
JGI24185J35167_100152510	DNA modification methylase	COG0863===DNA modification methylase
JGI24185J35167_10014601	DNA polymerase III, gamma/tau subunits	COG2812===DNA polymerase III, gamma/tau subunits
JGI24185J35167_100013619	DNA polymerase sliding clamp subunit (PCNA homolog)	COG0592===DNA polymerase III sliding clamp (beta) subunit, PCNA homolog
JGI24185J35167_100002048	DNA segregation ATPase FtsK/SpoIIIE and related proteins	COG1674===DNA segregation ATPase FtsK/SpoIIIE and related proteins
JGI24185J35167_100010422	DNA-directed RNA polymerase specialized sigma subunit	COG1191===DNA-directed RNA polymerase specialized sigma subunit
JGI24185J35167_100040817	DNA-directed RNA polymerase specialized sigma subunit, sigma54 homolog	COG1508===DNA-directed RNA polymerase specialized sigma subunit, sigma54 homolog
JGI24185J35167_100000317	DNA-directed RNA polymerase, beta subunit/140 kD subunit	COG0085===DNA-directed RNA polymerase, beta subunit/140 kD subunit
JGI24185J35167_100001135	DnaK suppressor protein	COG5180===PAB1-binding protein PBP1, interacts with poly(A)-binding protein
JGI24185J35167_100011618	Dolichol kinase	COG0170===Dolichol kinase
JGI24185J35167_100010041	dsRNA-specific ribonuclease	COG0571===dsRNA-specific ribonuclease
JGI24185J35167_100006229	dTDP-4-dehydrorhamnose 3,5-epimerase and related enzymes	COG1898===dTDP-4-dehydrorhamnose 3,5-epimerase or related enzyme
JGI24185J35167_100006230	dTDP-D-glucose 4,6-dehydratase	COG1088===dTDP-D-glucose 4,6-dehydratase
JGI24185J35167_100006615	dUTPase	COG0756===dUTPase
JGI24185J35167_100006628	Eco57I restriction endonuclease	COG0286===Type I restriction-modification system, DNA methylase subunit
JGI24185J35167_100018413	Electron transfer flavoprotein, alpha subunit	COG2025===Electron transfer flavoprotein, alpha subunit
JGI24185J35167_100018412	Electron transfer flavoprotein, beta subunit	COG2086===Electron transfer flavoprotein, alpha and beta subunits
JGI24185J35167_10000063	Enolase	COG0148===Enolase
JGI24185J35167_100000143	Enoyl-[acyl-carrier-protein] reductase (NADH)	COG0623===Enoyl-[acyl-carrier-protein] reductase (NADH)
JGI24185J35167_100000181	Exonuclease	COG2176===DNA polymerase III, alpha subunit (gram-positive type)
JGI24185J35167_100037911	Exonuclease VII, large subunit	COG1570===Exonuclease VII, large subunit
JGI24185J35167_100002018	Exoribonuclease R	COG0557===Exoribonuclease R
JGI24185J35167_10001165	F0F1-type ATP synthase, beta subunit	COG0055===FoF1-type ATP synthase, beta subunit
JGI24185J35167_10001164	F0F1-type ATP synthase, epsilon subunit (mitochondrial delta subunit)	COG0355===FoF1-type ATP synthase, epsilon subunit
JGI24185J35167_10000023	F0F1-type ATP synthase, gamma subunit	COG0224===FoF1-type ATP synthase, gamma subunit
JGI24185J35167_100056211	FAD/FMN-containing dehydrogenases	COG0277===FAD/FMN-containing dehydrogenase
JGI24185J35167_100003332	Fe-S-cluster-containing hydrogenase components 1	COG0437===Fe-S-cluster-containing dehydrogenase component
JGI24185J35167_10019598	Fe-S-cluster-containing hydrogenase components 1	COG0437===Fe-S-cluster-containing dehydrogenase component
JGI24185J35167_100000427	Fe-S-cluster-containing hydrogenase components 1	COG0437===Fe-S-cluster-containing dehydrogenase component
JGI24185J35167_100000193	FKBP-type peptidyl-prolyl cis-trans isomerase (trigger factor)	COG5271===Midasin, AAA ATPase with vWA domain, involved in ribosome maturation
JGI24185J35167_100000856	FKBP-type peptidyl-prolyl cis-trans isomerases 1	COG0545===FKBP-type peptidyl-prolyl cis-trans isomerase
JGI24185J35167_100000618	Flagellar biogenesis protein	COG3190===Flagellar biogenesis protein FliO
JGI24185J35167_10000336	Flagellar biosynthesis chaperone	COG2882===Flagellar biosynthesis chaperone FliJ
JGI24185J35167_100006124	Flagellar biosynthesis pathway, component FlhA	COG1298===Flagellar biosynthesis pathway, component FlhA
JGI24185J35167_10000337	Flagellar biosynthesis/type III secretory pathway ATPase	COG1157===Flagellar biosynthesis/type III secretory pathway ATPase
JGI24185J35167_10000338	Flagellar biosynthesis/type III secretory pathway protein	COG1317===Flagellar biosynthesis/type III secretory pathway protein FliH
JGI24185J35167_10000331	Flagellar hook protein FlgE	COG1749===Flagellar hook protein FlgE
JGI24185J35167_100014914	Flagellar hook-associated protein	COG1749===Flagellar hook protein FlgE
JGI24185J35167_100014912	Flagellar motor component	COG1291===Flagellar motor component MotA
JGI24185J35167_10000616	Flagellar motor protein	COG1360===Flagellar motor protein MotB
JGI24185J35167_100040810	Flagellar motor protein	COG1360===Flagellar motor protein MotB
JGI24185J35167_10000339	Flagellar motor switch protein	COG1536===Flagellar motor switch protein FliG
JGI24185J35167_100000620	Flagellar motor switch protein	COG1868===Flagellar motor switch protein FliM
JGI24185J35167_100000619	Flagellar motor switch/type III secretory pathway protein	COG1886===Flagellar motor switch/type III secretory pathway protein FliN
JGI24185J35167_100014913	Flagellin and related hook-associated proteins	COG1344===Flagellin and related hook-associated protein FlgL
JGI24185J35167_100002017	FOG: GGDEF domain	COG2203===GAF domain
JGI24185J35167_10061754	FOG: WD40 repeat	COG2319===WD40 repeat
JGI24185J35167_100077111	Formate hydrogenlyase subunit 6/NADH:ubiquinone oxidoreductase 23 kD subunit (chain I)	COG1143===Formate hydrogenlyase subunit 6/NADH:ubiquinone oxidoreductase 23 kD subunit (chain I)
JGI24185J35167_10019597	Formate-dependent nitrite reductase, membrane component	COG3301===Formate-dependent nitrite reductase, membrane component NrfD
JGI24185J35167_10008778	Fumarase	COG0114===Fumarate hydratase class II
JGI24185J35167_100013611	GAF domain-containing protein	COG1956===GAF domain-containing protein, putative methionine-R-sulfoxide reductase
JGI24185J35167_100000178	GDP-D-mannose dehydratase	COG1089===GDP-D-mannose dehydratase
JGI24185J35167_100001172	Geranylgeranyl pyrophosphate synthase	COG0142===Geranylgeranyl pyrophosphate synthase
JGI24185J35167_100000189	Geranylgeranyl pyrophosphate synthase	COG0142===Geranylgeranyl pyrophosphate synthase
JGI24185J35167_100012724	Glucan phosphorylase	COG3252===Methenyltetrahydromethanopterin cyclohydrolase
JGI24185J35167_100001810	Glucose-6-phosphate isomerase	COG0166===Glucose-6-phosphate isomerase
JGI24185J35167_100001222	Glucose/sorbosone dehydrogenases	COG2133===Glucose/arabinose dehydrogenase, beta-propeller fold
JGI24185J35167_100007629	Glutamate dehydrogenase/leucine dehydrogenase	COG0334===Glutamate dehydrogenase/leucine dehydrogenase
JGI24185J35167_10000624	Glutamate formiminotransferase	COG3643===Glutamate formiminotransferase
JGI24185J35167_100012910	Glutamate racemase	COG0796===Glutamate racemase
JGI24185J35167_10000125	Glutamate-1-semialdehyde aminotransferase	COG0001===Glutamate-1-semialdehyde aminotransferase
JGI24185J35167_10011436	Glutamine synthetase	COG0174===Glutamine synthetase
JGI24185J35167_100000412	Glutamyl- and glutaminyl-tRNA synthetases	COG0008===Glutamyl- or glutaminyl-tRNA synthetase
JGI24185J35167_100022711	Glutamyl- and glutaminyl-tRNA synthetases	COG0008===Glutamyl- or glutaminyl-tRNA synthetase
JGI24185J35167_100001239	Glutamyl-tRNA reductase	COG0373===Glutamyl-tRNA reductase
JGI24185J35167_100001252	Glyceraldehyde-3-phosphate dehydrogenase/erythrose-4-phosphate dehydrogenase	COG0057===Glyceraldehyde-3-phosphate dehydrogenase/erythrose-4-phosphate dehydrogenase
JGI24185J35167_10020174	Glycerol-3-phosphate dehydrogenase	COG0240===Glycerol-3-phosphate dehydrogenase
JGI24185J35167_100011023	Glycine cleavage system H protein (lipoate-binding)	COG0509===Glycine cleavage system H protein (lipoate-binding)
JGI24185J35167_10037623	Glycine cleavage system protein P (pyridoxal-binding), N-terminal domain	COG0403===Glycine cleavage system protein P (pyridoxal-binding), N-terminal domain
JGI24185J35167_100000648	Glycine cleavage system T protein (aminomethyltransferase)	COG0404===Glycine cleavage system T protein (aminomethyltransferase)
JGI24185J35167_100077112	Glycine/serine hydroxymethyltransferase	COG0112===Glycine/serine hydroxymethyltransferase
JGI24185J35167_100006631	Glycogen synthase	COG0297===Glycogen synthase
JGI24185J35167_100002327	Glycosidases	COG0366===Glycosidase
JGI24185J35167_10004085	Glycosyl transferases group 1
JGI24185J35167_100010026	Glycosyl transferases group 1
JGI24185J35167_100002331	Glycosyltransferase	COG0438===Glycosyltransferase involved in cell wall bisynthesis
JGI24185J35167_10039532	Glycosyltransferase	COG3118===Negative regulator of GroEL, contains thioredoxin-like and TPR-like domains
JGI24185J35167_100010434	Glycosyltransferase	COG0438===Glycosyltransferase involved in cell wall bisynthesis
JGI24185J35167_100006233	Glycosyltransferase	COG0438===Glycosyltransferase involved in cell wall bisynthesis
JGI24185J35167_100006237	Glycosyltransferase	COG0438===Glycosyltransferase involved in cell wall bisynthesis
JGI24185J35167_100001232	Glycosyltransferase	COG0438===Glycosyltransferase involved in cell wall bisynthesis
JGI24185J35167_10095442	Glycosyltransferase	COG0438===Glycosyltransferase involved in cell wall bisynthesis
JGI24185J35167_10023193	Glycosyltransferases involved in cell wall biogenesis	COG0463===Glycosyltransferase involved in cell wall bisynthesis
JGI24185J35167_10000033	Glycosyltransferases involved in cell wall biogenesis	COG0463===Glycosyltransferase involved in cell wall bisynthesis
JGI24185J35167_10001103	Glycosyltransferases involved in cell wall biogenesis	COG0463===Glycosyltransferase involved in cell wall bisynthesis
JGI24185J35167_10000766	Glycosyltransferases, probably involved in cell wall biogenesis	COG1215===Glycosyltransferase, catalytic subunit of cellulose synthase and poly-beta-1,6-N-acetylglucosamine synthase
JGI24185J35167_10001005	Glycosyltransferases, probably involved in cell wall biogenesis	COG1215===Glycosyltransferase, catalytic subunit of cellulose synthase and poly-beta-1,6-N-acetylglucosamine synthase
JGI24185J35167_100000116	GMP synthase, PP-ATPase domain/subunit	COG0519===GMP synthase, PP-ATPase domain/subunit
JGI24185J35167_100006635	GTP cyclohydrolase I	COG0302===GTP cyclohydrolase I
JGI24185J35167_100000323	GTPases - translation elongation factors	COG0050===Translation elongation factor EF-Tu, a GTPase
JGI24185J35167_100000175	Hemerythrin	COG2703===Hemerythrin
JGI24185J35167_10002181	His Kinase A (phosphoacceptor) domain	COG2202===PAS domain
JGI24185J35167_100000185	Histidine ammonia-lyase	COG2986===Histidine ammonia-lyase
JGI24185J35167_100000141	Histidine kinase-, DNA gyrase B-, and HSP90-like ATPase	COG3829===Transcriptional regulator containing PAS, AAA-type ATPase, and DNA-binding Fis domains
JGI24185J35167_100006618	Histidine kinase-, DNA gyrase B-, and HSP90-like ATPase	COG4942===Septal ring factor EnvC, activator of murein hydrolases AmiA and AmiB
JGI24185J35167_100003344	Holliday junction resolvasome, helicase subunit	COG2255===Holliday junction resolvasome RuvABC, ATP-dependent DNA helicase subunit
JGI24185J35167_100002432	hypothetical protein
JGI24185J35167_100000646	hypothetical protein
JGI24185J35167_100000421	hypothetical protein
JGI24185J35167_10001218	hypothetical protein
JGI24185J35167_10037852	hypothetical protein
JGI24185J35167_100014911	hypothetical protein
JGI24185J35167_10000367	hypothetical protein
JGI24185J35167_100152512	hypothetical protein
JGI24185J35167_10008351	hypothetical protein
JGI24185J35167_10007713	hypothetical protein
JGI24185J35167_100002617	hypothetical protein
JGI24185J35167_100003636	hypothetical protein
JGI24185J35167_10046931	hypothetical protein
JGI24185J35167_100006223	hypothetical protein
JGI24185J35167_100000627	hypothetical protein	COG5010===Flp pilus assembly protein TadD, contains TPR repeats
JGI24185J35167_100000353	hypothetical protein
JGI24185J35167_1000001123	hypothetical protein	COG2227===2-polyprenyl-3-methyl-5-hydroxy-6-metoxy-1,4-benzoquinol methylase
JGI24185J35167_10060323	hypothetical protein
JGI24185J35167_10019593	hypothetical protein
JGI24185J35167_10000629	hypothetical protein
JGI24185J35167_100006130	hypothetical protein
JGI24185J35167_100006613	hypothetical protein
JGI24185J35167_100037020	hypothetical protein
JGI24185J35167_100000647	hypothetical protein	COG1555===DNA uptake protein ComE and related DNA-binding proteins
JGI24185J35167_100000362	hypothetical protein
JGI24185J35167_100000645	hypothetical protein
JGI24185J35167_100010622	hypothetical protein	COG0438===Glycosyltransferase involved in cell wall bisynthesis
JGI24185J35167_10001101	hypothetical protein	COG2227===2-polyprenyl-3-methyl-5-hydroxy-6-metoxy-1,4-benzoquinol methylase
JGI24185J35167_10026923	hypothetical protein
JGI24185J35167_100197211	hypothetical protein
JGI24185J35167_10003798	hypothetical protein	COG0795===Lipopolysaccharide export LptBFGC system, permease protein LptF
JGI24185J35167_100000162	hypothetical protein
JGI24185J35167_10001274	hypothetical protein
JGI24185J35167_100000226	hypothetical protein
JGI24185J35167_100005820	hypothetical protein
JGI24185J35167_100000269	hypothetical protein	COG1843===Flagellar hook assembly protein FlgD
JGI24185J35167_100002431	hypothetical protein
JGI24185J35167_100012115	hypothetical protein	COG1506===Dipeptidyl aminopeptidase/acylaminoacyl peptidase
JGI24185J35167_10005629	hypothetical protein
JGI24185J35167_10032153	hypothetical protein
JGI24185J35167_10000664	hypothetical protein	COG1596===Periplasmic protein involved in polysaccharide export, contains SLBB domain of the beta-grasp fold
JGI24185J35167_10007714	hypothetical protein	COG1410===Methionine synthase I, cobalamin-binding domain
JGI24185J35167_100001852	hypothetical protein
JGI24185J35167_1000001104	hypothetical protein	COG3829===Transcriptional regulator containing PAS, AAA-type ATPase, and DNA-binding Fis domains
JGI24185J35167_100000633	hypothetical protein
JGI24185J35167_100004119	hypothetical protein
JGI24185J35167_100066715	hypothetical protein	COG3307===O-antigen ligase
JGI24185J35167_100000821	hypothetical protein
JGI24185J35167_10094074	hypothetical protein
JGI24185J35167_100000142	hypothetical protein	COG0760===Parvulin-like peptidyl-prolyl isomerase
JGI24185J35167_100001226	hypothetical protein	COG4447===Uncharacterized protein related to plant photosystem II stability/assembly factor
JGI24185J35167_10046932	hypothetical protein
JGI24185J35167_10023191	hypothetical protein
JGI24185J35167_10006881	hypothetical protein
JGI24185J35167_100010416	hypothetical protein
JGI24185J35167_100006629	hypothetical protein
JGI24185J35167_100000112	hypothetical protein
JGI24185J35167_100000436	hypothetical protein
JGI24185J35167_100002426	hypothetical protein
JGI24185J35167_100000417	hypothetical protein
JGI24185J35167_100010630	hypothetical protein
JGI24185J35167_10106182	hypothetical protein
JGI24185J35167_100000280	hypothetical protein	COG1520===Outer membrane protein assembly factor BamB, contains PQQ-like beta-propeller repeat
JGI24185J35167_10000669	hypothetical protein	COG1777===Predicted transcriptional regulator
JGI24185J35167_100000251	hypothetical protein
JGI24185J35167_10000067	hypothetical protein	COG2409===Uncharacterized membrane protein YdfJ, MMPL/SSD domain
JGI24185J35167_100006232	hypothetical protein	COG2348===Lipid II:glycine glycyltransferase (Peptidoglycan interpeptide bridge formation enzyme)
JGI24185J35167_100000822	hypothetical protein
JGI24185J35167_10003791	hypothetical protein
JGI24185J35167_100000217	hypothetical protein
JGI24185J35167_10001841	hypothetical protein	COG4447===Uncharacterized protein related to plant photosystem II stability/assembly factor
JGI24185J35167_100000254	hypothetical protein
JGI24185J35167_10019722	hypothetical protein
JGI24185J35167_10007712	hypothetical protein
JGI24185J35167_10111851	hypothetical protein	COG4447===Uncharacterized protein related to plant photosystem II stability/assembly factor
JGI24185J35167_100000630	hypothetical protein	COG2433===Possible nuclease of RNase H fold, RuvC/YqgF family
JGI24185J35167_100001558	hypothetical protein
JGI24185J35167_10011466	hypothetical protein
JGI24185J35167_100023622	hypothetical protein
JGI24185J35167_100002441	hypothetical protein
JGI24185J35167_100012117	hypothetical protein	COG0189===Glutathione synthase/RimK-type ligase, ATP-grasp superfamily
JGI24185J35167_100000869	hypothetical protein
JGI24185J35167_100000111	hypothetical protein	COG1807===4-amino-4-deoxy-L-arabinose transferase or related glycosyltransferase of PMT family
JGI24185J35167_100009126	hypothetical protein
JGI24185J35167_100011016	hypothetical protein
JGI24185J35167_10001045	hypothetical protein	COG2768===Uncharacterized Fe-S center protein
JGI24185J35167_100068810	hypothetical protein	COG0760===Parvulin-like peptidyl-prolyl isomerase
JGI24185J35167_10008775	hypothetical protein
JGI24185J35167_100000379	hypothetical protein
JGI24185J35167_10004086	hypothetical protein	COG1843===Flagellar hook assembly protein FlgD
JGI24185J35167_100001847	hypothetical protein
JGI24185J35167_10000666	hypothetical protein	COG0438===Glycosyltransferase involved in cell wall bisynthesis
JGI24185J35167_10000118	hypothetical protein
JGI24185J35167_100003625	hypothetical protein	COG0438===Glycosyltransferase involved in cell wall bisynthesis
JGI24185J35167_10000041	hypothetical protein
JGI24185J35167_10000017	hypothetical protein
JGI24185J35167_100001258	hypothetical protein
JGI24185J35167_100000652	hypothetical protein	COG3508===Homogentisate 1,2-dioxygenase
JGI24185J35167_10000764	hypothetical protein	COG1426===Cytoskeletal protein RodZ, contains Xre-like HTH and DUF4115 domains
JGI24185J35167_100000138	hypothetical protein	COG3071===Uncharacterized conserved protein HemY, contains two TPR repeats
JGI24185J35167_100001216	hypothetical protein
JGI24185J35167_100010632	hypothetical protein	COG4306===Uncharacterized protein
JGI24185J35167_100011017	hypothetical protein
JGI24185J35167_100000442	hypothetical protein
JGI24185J35167_10041911	hypothetical protein	COG1387===Histidinol phosphatase or related hydrolase of the PHP family
JGI24185J35167_100000220	hypothetical protein	COG3292===Periplasmic ligand-binding sensor domain
JGI24185J35167_10000625	hypothetical protein
JGI24185J35167_100000291	hypothetical protein
JGI24185J35167_10007711	hypothetical protein
JGI24185J35167_100010418	hypothetical protein
JGI24185J35167_10049212	hypothetical protein
JGI24185J35167_100007616	hypothetical protein
JGI24185J35167_100000167	hypothetical protein
JGI24185J35167_100001848	hypothetical protein
JGI24185J35167_100013622	hypothetical protein	COG4447===Uncharacterized protein related to plant photosystem II stability/assembly factor
JGI24185J35167_100000360	hypothetical protein
JGI24185J35167_100000418	hypothetical protein	COG4447===Uncharacterized protein related to plant photosystem II stability/assembly factor
JGI24185J35167_10000369	hypothetical protein
JGI24185J35167_100000865	hypothetical protein
JGI24185J35167_10000081	hypothetical protein
JGI24185J35167_100001164	hypothetical protein	COG2944===DNA-binding transcriptional regulator YiaG, XRE-type HTH domain
JGI24185J35167_10000412	hypothetical protein	COG1807===4-amino-4-deoxy-L-arabinose transferase or related glycosyltransferase of PMT family
JGI24185J35167_10016261	hypothetical protein	COG0286===Type I restriction-modification system, DNA methylase subunit
JGI24185J35167_10001275	hypothetical protein
JGI24185J35167_100004122	hypothetical protein	COG4886===Leucine-rich repeat (LRR) protein
JGI24185J35167_100000377	hypothetical protein
JGI24185J35167_100001158	hypothetical protein
JGI24185J35167_10003794	hypothetical protein
JGI24185J35167_10006888	hypothetical protein	COG2226===Ubiquinone/menaquinone biosynthesis C-methylase UbiE
JGI24185J35167_100001233	hypothetical protein
JGI24185J35167_100004130	hypothetical protein	COG1240===Mg-chelatase subunit ChlD
JGI24185J35167_10110734	hypothetical protein
JGI24185J35167_100000428	hypothetical protein
JGI24185J35167_100000290	hypothetical protein
JGI24185J35167_10003793	hypothetical protein	COG4371===Uncharacterized membrane protein
JGI24185J35167_10000364	hypothetical protein	COG1055===Na+/H+ antiporter NhaD or related arsenite permease
JGI24185J35167_100010428	hypothetical protein
JGI24185J35167_100000637	hypothetical protein	COG4447===Uncharacterized protein related to plant photosystem II stability/assembly factor
JGI24185J35167_10011432	hypothetical protein
JGI24185J35167_10037471	hypothetical protein
JGI24185J35167_10013461	hypothetical protein
JGI24185J35167_10000113	hypothetical protein
JGI24185J35167_100000420	hypothetical protein	COG1629===Outer membrane receptor proteins, mostly Fe transport
JGI24185J35167_10018642	hypothetical protein	COG1232===Protoporphyrinogen oxidase
JGI24185J35167_10114021	hypothetical protein
JGI24185J35167_10011462	hypothetical protein
JGI24185J35167_10000628	hypothetical protein
JGI24185J35167_100002330	hypothetical protein
JGI24185J35167_10000201	hypothetical protein
JGI24185J35167_10007715	hypothetical protein
JGI24185J35167_100040820	hypothetical protein
JGI24185J35167_100006135	hypothetical protein
JGI24185J35167_10000665	hypothetical protein
JGI24185J35167_100001546	hypothetical protein
JGI24185J35167_10046935	hypothetical protein
JGI24185J35167_10001061	hypothetical protein
JGI24185J35167_10000159	hypothetical protein
JGI24185J35167_10000016	hypothetical protein
JGI24185J35167_10004089	hypothetical protein	COG4447===Uncharacterized protein related to plant photosystem II stability/assembly factor
JGI24185J35167_100018424	hypothetical protein
JGI24185J35167_100013612	hypothetical protein
JGI24185J35167_100068813	hypothetical protein	COG0286===Type I restriction-modification system, DNA methylase subunit
JGI24185J35167_100000212	hypothetical protein
JGI24185J35167_100006112	hypothetical protein	COG1112===Superfamily I DNA and/or RNA helicase
JGI24185J35167_10109543	hypothetical protein	COG4447===Uncharacterized protein related to plant photosystem II stability/assembly factor
JGI24185J35167_10001291	hypothetical protein	COG3420===Nitrous oxidase accessory protein NosD, contains tandem CASH domains
JGI24185J35167_10120741	hypothetical protein	COG4447===Uncharacterized protein related to plant photosystem II stability/assembly factor
JGI24185J35167_100000651	hypothetical protein
JGI24185J35167_100087711	hypothetical protein
JGI24185J35167_100000435	hypothetical protein
JGI24185J35167_100002619	hypothetical protein
JGI24185J35167_10000365	hypothetical protein	COG1055===Na+/H+ antiporter NhaD or related arsenite permease
JGI24185J35167_100001145	hypothetical protein
JGI24185J35167_100012715	hypothetical protein	COG2878===Na+-translocating ferredoxin:NAD+ oxidoreductase RNF, RnfB subunit
JGI24185J35167_10037627	hypothetical protein
JGI24185J35167_10001168	hypothetical protein	COG4785===Lipoprotein NlpI, contains TPR repeats
JGI24185J35167_100002338	hypothetical protein
JGI24185J35167_1000001122	hypothetical protein
JGI24185J35167_100000352	hypothetical protein
JGI24185J35167_100012928	hypothetical protein	COG5113===
JGI24185J35167_100001117	Imidazolonepropionase and related amidohydrolases	COG1228===Imidazolonepropionase or related amidohydrolase
JGI24185J35167_10000202	Isocitrate dehydrogenases	COG0538===Isocitrate dehydrogenase
JGI24185J35167_10000188	Isocitrate/isopropylmalate dehydrogenase	COG0473===Isocitrate/isopropylmalate dehydrogenase
JGI24185J35167_100001134	Isoleucyl-tRNA synthetase	COG0060===Isoleucyl-tRNA synthetase
JGI24185J35167_10000187	Isopropylmalate/homocitrate/citramalate synthases	COG0119===Isopropylmalate/homocitrate/citramalate synthases
JGI24185J35167_100011012	K+ transport systems, NAD-binding component	COG2844===UTP:GlnB (protein PII) uridylyltransferase
JGI24185J35167_100002029	Lauroyl/myristoyl acyltransferase	COG1560===Lauroyl/myristoyl acyltransferase
JGI24185J35167_100000170	Leucyl aminopeptidase (aminopeptidase T)	COG2309===Leucyl aminopeptidase (aminopeptidase T)
JGI24185J35167_10058841	Leucyl-tRNA synthetase	COG0495===Leucyl-tRNA synthetase
JGI24185J35167_100001136	Lipoprotein signal peptidase	COG0597===Lipoprotein signal peptidase
JGI24185J35167_10000269	Long-chain acyl-CoA synthetases (AMP-forming)	COG1022===Long-chain acyl-CoA synthetase (AMP-forming)
JGI24185J35167_100087710	Lysyl-tRNA synthetase (class II)	COG1190===Lysyl-tRNA synthetase (class II)
JGI24185J35167_100000171	Major Facilitator Superfamily	COG2223===Nitrate/nitrite transporter NarK
JGI24185J35167_100001116	Mannose-1-phosphate guanylyltransferase	COG0836===Mannose-1-phosphate guanylyltransferase
JGI24185J35167_100022713	Membrane carboxypeptidase/penicillin-binding protein	COG5009===Membrane carboxypeptidase/penicillin-binding protein
JGI24185J35167_100046813	Membrane GTPase LepA	COG0481===Translation elongation factor EF-4, membrane-bound GTPase
JGI24185J35167_100002417	Membrane protein involved in the export of O-antigen and teichoic acid	COG2244===Membrane protein involved in the export of O-antigen and teichoic acid
JGI24185J35167_10000043	Membrane-bound serine protease (ClpP class)	COG1030===Membrane-bound serine protease (ClpP class)
JGI24185J35167_100001244	Metal-dependent amidase/aminoacylase/carboxypeptidase	COG1473===Metal-dependent amidase/aminoacylase/carboxypeptidase
JGI24185J35167_100005827	Methionyl-tRNA synthetase	COG0143===Methionyl-tRNA synthetase
JGI24185J35167_10008354	Methylase involved in ubiquinone/menaquinone biosynthesis	COG2226===Ubiquinone/menaquinone biosynthesis C-methylase UbiE
JGI24185J35167_10033305	Methylase of chemotaxis methyl-accepting proteins	COG1352===Methylase of chemotaxis methyl-accepting proteins
JGI24185J35167_100000868	Methylmalonyl-CoA mutase, N-terminal domain/subunit	COG2185===Methylmalonyl-CoA mutase, C-terminal domain/subunit (cobalamin-binding)
JGI24185J35167_10000126	Methyltransferase domain	COG2226===Ubiquinone/menaquinone biosynthesis C-methylase UbiE
JGI24185J35167_10000335	Mg/Co/Ni transporter MgtE (contains CBS domain)	COG2239===Mg/Co/Ni transporter MgtE (contains CBS domain)
JGI24185J35167_100009123	Mismatch repair ATPase (MutS family)	COG0249===DNA mismatch repair ATPase MutS
JGI24185J35167_10048593	N-6 DNA Methylase	COG4889===Predicted helicase
JGI24185J35167_100000240	N-6 DNA Methylase	COG4889===Predicted helicase
JGI24185J35167_10001847	Na+-dependent transporters of the SNF family	COG0733===Na+-dependent transporter, SNF family
JGI24185J35167_10020175	Na+/proline symporter	COG0591===Na+/proline symporter
JGI24185J35167_100000384	NAD synthase	COG0388===Predicted amidohydrolase
JGI24185J35167_100003611	NAD-dependent aldehyde dehydrogenases	COG1012===Acyl-CoA reductase or other NAD-dependent aldehyde dehydrogenase
JGI24185J35167_100002433	NAD-dependent DNA ligase (contains BRCT domain type II)	COG0272===NAD-dependent DNA ligase
JGI24185J35167_100002044	NAD-dependent protein deacetylases, SIR2 family	COG0846===NAD-dependent protein deacetylase, SIR2 family
JGI24185J35167_10006675	NADH:ubiquinone oxidoreductase 24 kD subunit	COG1905===NADH:ubiquinone oxidoreductase 24 kD subunit (chain E)
JGI24185J35167_10037628	NADH:ubiquinone oxidoreductase 27 kD subunit	COG0852===NADH:ubiquinone oxidoreductase 27 kD subunit (chain C)
JGI24185J35167_100000818	NADH:ubiquinone oxidoreductase subunit 11 or 4L (chain K)	COG0713===NADH:ubiquinone oxidoreductase subunit 11 or 4L (chain K)
JGI24185J35167_100001523	NADH:ubiquinone oxidoreductase subunit 3 (chain A)	COG0838===NADH:ubiquinone oxidoreductase subunit 3 (chain A)
JGI24185J35167_100000120	NADH:ubiquinone oxidoreductase subunit 4 (chain M)	COG1008===NADH:ubiquinone oxidoreductase subunit 4 (chain M)
JGI24185J35167_100000817	NADH:ubiquinone oxidoreductase subunit 6 (chain J)	COG0839===NADH:ubiquinone oxidoreductase subunit 6 (chain J)
JGI24185J35167_100000438	NADPH-dependent glutamate synthase beta chain and related oxidoreductases	COG0493===NADPH-dependent glutamate synthase beta chain or related oxidoreductase
JGI24185J35167_10080621	NADPH:quinone reductase and related Zn-dependent oxidoreductases	COG0604===NADPH:quinone reductase or related Zn-dependent oxidoreductase
JGI24185J35167_100000814	Nitroreductase	COG0778===Nitroreductase
JGI24185J35167_10000019	Nucleoside diphosphate kinase	COG0105===Nucleoside diphosphate kinase
JGI24185J35167_10000024	Nucleoside-diphosphate-sugar epimerases	COG0451===Nucleoside-diphosphate-sugar epimerase
JGI24185J35167_100002320	Ornithine/acetylornithine aminotransferase	COG4992===Acetylornithine/succinyldiaminopimelate/putrescine aminotransferase
JGI24185J35167_100000257	Orotidine-5'-phosphate decarboxylase	COG0284===Orotidine-5'-phosphate decarboxylase
JGI24185J35167_100001529	Outer membrane protein	COG2825===Periplasmic chaperone for outer membrane proteins, Skp family
JGI24185J35167_100001530	Outer membrane protein	COG2825===Periplasmic chaperone for outer membrane proteins, Skp family
JGI24185J35167_100022712	Outer membrane protein and related peptidoglycan-associated (lipo)proteins	COG2885===Outer membrane protein OmpA and related peptidoglycan-associated (lipo)proteins
JGI24185J35167_100000242	Outer membrane protein and related peptidoglycan-associated (lipo)proteins	COG2885===Outer membrane protein OmpA and related peptidoglycan-associated (lipo)proteins
JGI24185J35167_10000012	Outer membrane protein and related peptidoglycan-associated (lipo)proteins	COG2885===Outer membrane protein OmpA and related peptidoglycan-associated (lipo)proteins
JGI24185J35167_100012914	Outer membrane protein and related peptidoglycan-associated (lipo)proteins	COG5178===
JGI24185J35167_100000824	Outer membrane protein and related peptidoglycan-associated (lipo)proteins	COG2885===Outer membrane protein OmpA and related peptidoglycan-associated (lipo)proteins
JGI24185J35167_100011612	Outer membrane protein and related peptidoglycan-associated (lipo)proteins	COG2885===Outer membrane protein OmpA and related peptidoglycan-associated (lipo)proteins
JGI24185J35167_10003792	Outer membrane protein and related peptidoglycan-associated (lipo)proteins	COG2885===Outer membrane protein OmpA and related peptidoglycan-associated (lipo)proteins
JGI24185J35167_100021810	Outer membrane protein and related peptidoglycan-associated (lipo)proteins	COG2885===Outer membrane protein OmpA and related peptidoglycan-associated (lipo)proteins
JGI24185J35167_100001257	Outer membrane protein Omp28
JGI24185J35167_100001528	Outer membrane protein/protective antigen OMA87	COG4775===Outer membrane protein assembly factor BamA
JGI24185J35167_10000626	Outer membrane protein/protective antigen OMA87	COG4775===Outer membrane protein assembly factor BamA
JGI24185J35167_10026924	Outer membrane receptor for ferrienterochelin and colicins	COG4771===Outer membrane receptor for ferrienterochelin and colicins
JGI24185J35167_100002333	Panthothenate synthetase	COG0414===Panthothenate synthetase
JGI24185J35167_10006889	Parvulin-like peptidyl-prolyl isomerase	COG0760===Parvulin-like peptidyl-prolyl isomerase
JGI24185J35167_10006886	Peptidase family M49
JGI24185J35167_100000848	Peptidyl-tRNA hydrolase	COG0193===Peptidyl-tRNA hydrolase
JGI24185J35167_10001367	Periplasmic protease	COG0793===C-terminal processing protease CtpA/Prc, contains a PDZ domain
JGI24185J35167_10001294	Periplasmic protein involved in polysaccharide export	COG1596===Periplasmic protein involved in polysaccharide export, contains SLBB domain of the beta-grasp fold
JGI24185J35167_100000227	Periplasmic protein involved in polysaccharide export	COG1596===Periplasmic protein involved in polysaccharide export, contains SLBB domain of the beta-grasp fold
JGI24185J35167_100000629	Phenylalanyl-tRNA synthetase beta subunit	COG0073===tRNA-binding EMAP/Myf domain
JGI24185J35167_100001524	Phosphate/sulphate permeases	COG3949===Uncharacterized membrane protein YkvI
JGI24185J35167_100010625	Phosphatidylglycerophosphate synthase	COG0558===Phosphatidylglycerophosphate synthase
JGI24185J35167_100009124	Phosphoenolpyruvate synthase/pyruvate phosphate dikinase	COG0574===Phosphoenolpyruvate synthase/pyruvate phosphate dikinase
JGI24185J35167_100010617	Phosphoenolpyruvate-protein kinase (PTS system EI component in bacteria)	COG1080===Phosphoenolpyruvate-protein kinase (PTS system EI component in bacteria)
JGI24185J35167_1000001113	Phosphoglycerate dehydrogenase and related dehydrogenases	COG0111===Phosphoglycerate dehydrogenase or related dehydrogenase
JGI24185J35167_10081272	Phosphoglycerate dehydrogenase and related dehydrogenases	COG0111===Phosphoglycerate dehydrogenase or related dehydrogenase
JGI24185J35167_10019729	Phosphoglycerate mutase 1	COG0588===Phosphoglycerate mutase (BPG-dependent)
JGI24185J35167_10011433	Phospholipid-binding protein	COG1881===Uncharacterized conserved protein, phosphatidylethanolamine-binding protein (PEBP) family
JGI24185J35167_10000062	Phosphomannomutase	COG1109===Phosphomannomutase
JGI24185J35167_100002043	Phosphopantetheinyl transferase (holo-ACP synthase)	COG0736===Phosphopantetheinyl transferase (holo-ACP synthase)
JGI24185J35167_100012126	Phosphopantothenoylcysteine synthetase/decarboxylase	COG0452===Phosphopantothenoylcysteine synthetase/decarboxylase
JGI24185J35167_100000656	Phosphoribosylamine-glycine ligase	COG0151===Phosphoribosylamine-glycine ligase
JGI24185J35167_10000768	Phosphoribosylaminoimidazole (AIR) synthetase	COG0150===Phosphoribosylaminoimidazole (AIR) synthetase
JGI24185J35167_100004134	Porphobilinogen deaminase	COG0181===Porphobilinogen deaminase
JGI24185J35167_100003621	Predicted alternative thymidylate synthase - COG1351	COG1351===Thymidylate synthase ThyX
JGI24185J35167_100011611	Predicted amidohydrolase - COG0388	COG0388===Predicted amidohydrolase
JGI24185J35167_100012121	Predicted amino acid aldolase or racemase - COG3616	COG3616===D-serine deaminase, pyridoxal phosphate-dependent
JGI24185J35167_100000174	Predicted aminopeptidases	COG2234===Zn-dependent amino- or carboxypeptidase, M28 family
JGI24185J35167_100012116	Predicted aminopeptidases - COG2234	COG2234===Zn-dependent amino- or carboxypeptidase, M28 family
JGI24185J35167_100000166	Predicted Co/Zn/Cd cation transporters - COG0053	COG0053===Divalent metal cation (Fe/Co/Zn/Cd) transporter
JGI24185J35167_100001551	Predicted CoA-binding protein - COG1832	COG1832===Predicted CoA-binding protein
JGI24185J35167_100000292	Predicted dehydrogenase - COG0579	COG0579===L-2-hydroxyglutarate oxidase LhgO
JGI24185J35167_100000215	Predicted extracellular nuclease	COG2374===Predicted extracellular nuclease
JGI24185J35167_100000363	Predicted Fe-S-cluster redox enzyme - COG0820	COG0820===Adenine C2-methylase RlmN of 23S rRNA A2503 and tRNA A37
JGI24185J35167_100000216	Predicted glutamine amidotransferases - COG2071	COG2071===Gamma-glutamyl-gamma-aminobutyrate hydrolase PuuD (putrescine degradation), contains GATase1-like domain
JGI24185J35167_10001044	Predicted glycosyltransferases - COG1216	COG1216===Glycosyltransferase, GT2 family
JGI24185J35167_100010618	Predicted glycosyltransferases - COG1216	COG1216===Glycosyltransferase, GT2 family
JGI24185J35167_100003626	Predicted glycosyltransferases - COG1216	COG1216===Glycosyltransferase, GT2 family
JGI24185J35167_1000001109	Predicted GTPase - COG0218	COG0218===GTP-binding protein EngB required for normal cell division
JGI24185J35167_100011013	Predicted GTPase - COG0536	COG0536===GTPase involved in cell partioning and DNA repair
JGI24185J35167_100114310	Predicted GTPase, probable translation factor - COG0012	COG0012===Ribosome-binding ATPase YchF, GTP1/OBG family
JGI24185J35167_100006110	Predicted GTPases - COG1162	COG1162===Putative ribosome biogenesis GTPase RsgA
JGI24185J35167_100000852	Predicted integral membrane protein - COG5652	COG5652===VanZ like family protein (function unknown)
JGI24185J35167_10000116	Predicted membrane metal-binding protein - COG0658	COG0658===Predicted membrane metal-binding protein
JGI24185J35167_100001811	Predicted membrane protein	COG0344===Phospholipid biosynthesis protein PlsY, probable glycerol-3-phosphate acyltransferase
JGI24185J35167_100010621	Predicted membrane protein - COG1238	COG1238===Uncharacterized membrane protein YqaA, SNARE-associated domain
JGI24185J35167_100006610	Predicted membrane protein - COG1971	COG1971===Putative Mn2+ efflux pump MntP
JGI24185J35167_100001540	Predicted membrane-associated HD superfamily hydrolase - COG1480	COG1480===Membrane-associated HD superfamily phosphohydrolase
JGI24185J35167_10001162	Predicted metal-dependent hydrolase - COG1451	COG1451===Predicted metal-dependent hydrolase
JGI24185J35167_100000632	Predicted methyltransferases - COG0313	COG0313===16S rRNA C1402 (ribose-2'-O) methylase RsmI
JGI24185J35167_10000153	Predicted methyltransferases - COG0313	COG0313===16S rRNA C1402 (ribose-2'-O) methylase RsmI
JGI24185J35167_100014924	Predicted molecular chaperone distantly related to HSP70-fold metalloproteases - COG2377	COG2377===1,6-Anhydro-N-acetylmuramate kinase
JGI24185J35167_100001826	Predicted periplasmic solute-binding protein	COG1427===Predicted periplasmic solute-binding protein
JGI24185J35167_10008356	Predicted permease - COG0628	COG0628===Predicted PurR-regulated permease PerM
JGI24185J35167_100010031	Predicted permeases - COG0730	COG0730===Uncharacterized membrane protein YfcA
JGI24185J35167_10023198	Predicted permeases - COG0795	COG0795===Lipopolysaccharide export LptBFGC system, permease protein LptF
JGI24185J35167_100000295	Predicted phosphatase homologous to the C-terminal domain of histone macroH2A1 - COG2110	COG2110===O-acetyl-ADP-ribose deacetylase (regulator of RNase III), contains Macro domain
JGI24185J35167_100003319	Predicted PP-loop superfamily ATPase - COG0603	COG0603===7-cyano-7-deazaguanine synthase (queuosine biosynthesis)
JGI24185J35167_100000663	Predicted pyridoxal phosphate-dependent enzyme apparently involved in regulation of cell wall biogenesis - COG0399	COG0399===dTDP-4-amino-4,6-dideoxygalactose transaminase
JGI24185J35167_100002430	Predicted redox protein, regulator of disulfide bond formation - COG1765	COG1765===Uncharacterized OsmC-related protein
JGI24185J35167_100000190	Predicted Rossmann fold nucleotide-binding protein involved in DNA uptake - COG0758	COG0758===Predicted Rossmann fold nucleotide-binding protein DprA/Smf involved in DNA uptake
JGI24185J35167_10004687	Predicted S-adenosylmethionine-dependent methyltransferase - COG0220	COG0220===tRNA G46 methylase TrmB
JGI24185J35167_100002033	Predicted SAM-dependent methyltransferases - COG1092	COG1092===23S rRNA G2069 N7-methylase RlmK or C1962 C5-methylase RlmI
JGI24185J35167_10000919	Predicted signal transduction protein - COG1639	COG1639===HD-like signal output (HDOD) domain, no enzymatic activity
JGI24185J35167_100040814	Predicted sugar kinase - COG0061	COG0061===NAD kinase
JGI24185J35167_100000851	Predicted sugar kinase - COG0063	COG0063===NAD(P)H-hydrate repair enzyme Nnr, NAD(P)H-hydrate dehydratase domain
JGI24185J35167_100002638	Predicted sugar phosphate isomerase - COG2103	COG2103===N-acetylmuramic acid 6-phosphate (MurNAc-6-P) etherase
JGI24185J35167_100006238	Predicted sugar phosphate isomerase involved in capsule formation - COG0794	COG2905===Signal-transduction protein containing cAMP-binding, CBS, and nucleotidyltransferase domains
JGI24185J35167_100011617	Predicted thioesterase - COG0824	COG0824===Acyl-CoA thioesterase FadM
JGI24185J35167_10008357	Predicted transcriptional regulator - COG1959	COG1959===DNA-binding transcriptional regulator, IscR family
JGI24185J35167_100003623	Predicted transcriptional regulator, contains C-terminal CBS domains	COG2524===Predicted transcriptional regulator, contains C-terminal CBS domains
JGI24185J35167_10000914	Predicted transcriptional regulators - COG1475	COG1475===Chromosome segregation protein Spo0J, contains ParB-like nuclease domain
JGI24185J35167_100001249	Predicted translation initiation factor 2B subunit, eIF-2B alpha/beta/delta family - COG0182	COG0182===Methylthioribose-1-phosphate isomerase (methionine salvage pathway), a paralog of eIF-2B alpha subunit
JGI24185J35167_10019596	Predicted transporter component	COG2391===Uncharacterized membrane protein YedE/YeeE, contains two sulfur transport domains
JGI24185J35167_10004943	Predicted UDP-glucose 6-dehydrogenase - COG1004	COG1004===UDP-glucose 6-dehydrogenase
JGI24185J35167_10011463	Predicted Zn-dependent hydrolases of the beta-lactamase fold - COG2220	COG2220===L-ascorbate metabolism protein UlaG, beta-lactamase superfamily
JGI24185J35167_10002278	Predicted Zn-dependent peptidases - COG0612	COG0612===Predicted Zn-dependent peptidase
JGI24185J35167_100066717	Predicted Zn-dependent proteases and their inactivated homologs	COG0312===Predicted Zn-dependent protease or its inactivated homolog
JGI24185J35167_10018646	Preprotein translocase subunit SecD	COG0342===Preprotein translocase subunit SecD
JGI24185J35167_10018647	Preprotein translocase subunit SecF	COG0341===Preprotein translocase subunit SecF
JGI24185J35167_100005821	Proline dehydrogenase	COG0506===Proline dehydrogenase
JGI24185J35167_10094073	Prolyl-tRNA synthetase	COG0442===Prolyl-tRNA synthetase
JGI24185J35167_100000145	Protein of unknown function (DUF1579)
JGI24185J35167_100000655	Protein of unknown function (DUF2721)
JGI24185J35167_10001104	Protein of unknown function (DUF2723)
JGI24185J35167_100001229	Protein of unknown function (DUF2723)	COG4906===Uncharacterized membrane protein
JGI24185J35167_100000258	Protein of unknown function (DUF2851)
JGI24185J35167_100000118	Protein of unknown function (DUF3108)
JGI24185J35167_100040818	Protein of unknown function (DUF3109)
JGI24185J35167_100000267	Protein of unknown function (DUF3341)
JGI24185J35167_100002419	Protein of unknown function (DUF3467)
JGI24185J35167_100000131	Protein-L-isoaspartate carboxylmethyltransferase	COG2518===Protein-L-isoaspartate O-methyltransferase
JGI24185J35167_100001137	Pseudouridylate synthases, 23S RNA-specific	COG0564===Pseudouridylate synthase, 23S rRNA- or tRNA-specific
JGI24185J35167_10110732	Pseudouridylate synthases, 23S RNA-specific	COG0564===Pseudouridylate synthase, 23S rRNA- or tRNA-specific
JGI24185J35167_100002337	Purine nucleoside phosphorylase	COG0005===Purine nucleoside phosphorylase
JGI24185J35167_100001247	Putative periplasmic protein kinase ArgK and related GTPases of G3E family	COG1703===Putative periplasmic protein kinase ArgK or related GTPase of G3E family
JGI24185J35167_100005828	Putative Ser protein kinase	COG2766===Predicted Ser/Thr protein kinase
JGI24185J35167_100002625	Putative Ser protein kinase	COG2766===Predicted Ser/Thr protein kinase
JGI24185J35167_100002610	Putative threonine efflux protein	COG1280===Threonine/homoserine/homoserine lactone efflux protein
JGI24185J35167_100000661	Putative translation factor (SUA5)	COG0009===tRNA A37 threonylcarbamoyladenosine synthetase subunit TsaC/SUA5/YrdC
JGI24185J35167_100000431	Pyridoxal phosphate biosynthesis protein	COG1995===4-hydroxy-L-threonine phosphate dehydrogenase PdxA
JGI24185J35167_100007617	Pyridoxal phosphate biosynthesis protein	COG0854===Pyridoxine 5'-phosphate synthase PdxJ
JGI24185J35167_10000123	Pyrimidine deaminase	COG1985===Pyrimidine reductase, riboflavin biosynthesis
JGI24185J35167_100012716	Pyruvate:ferredoxin oxidoreductase and related 2-oxoacid:ferredoxin oxidoreductases, alpha subunit	COG0674===Pyruvate:ferredoxin oxidoreductase or related 2-oxoacid:ferredoxin oxidoreductase, alpha subunit
JGI24185J35167_100000853	Queuine/archaeosine tRNA-ribosyltransferase	COG0343===Queuine/archaeosine tRNA-ribosyltransferase
JGI24185J35167_100152511	R.HinP1I restriction endonuclease
JGI24185J35167_10001006	Rare lipoprotein B family
JGI24185J35167_10000581	RecB family exonuclease	COG1468===CRISPR/Cas system-associated exonuclease Cas4, RecB family
JGI24185J35167_100013620	Recombinational DNA repair ATPase (RecF pathway)	COG1195===Recombinational DNA repair ATPase RecF
JGI24185J35167_10000617	Response regulator containing a CheY-like receiver domain and an HD-GYP domain	COG3437===Response regulator c-di-GMP phosphodiesterase, RpfG family, contains REC and HD-GYP domains
JGI24185J35167_10057504	Response regulator containing CheY-like receiver, AAA-type ATPase, and DNA-binding domains	COG2204===DNA-binding transcriptional response regulator, NtrC family, contains REC, AAA-type ATPase, and a Fis-type DNA-binding domains
JGI24185J35167_10002279	Response regulator containing CheY-like receiver, AAA-type ATPase, and DNA-binding domains	COG2204===DNA-binding transcriptional response regulator, NtrC family, contains REC, AAA-type ATPase, and a Fis-type DNA-binding domains
JGI24185J35167_100003421	Response regulator containing CheY-like receiver, AAA-type ATPase, and DNA-binding domains	COG2204===DNA-binding transcriptional response regulator, NtrC family, contains REC, AAA-type ATPase, and a Fis-type DNA-binding domains
JGI24185J35167_100004135	Response regulator containing CheY-like receiver, AAA-type ATPase, and DNA-binding domains	COG2204===DNA-binding transcriptional response regulator, NtrC family, contains REC, AAA-type ATPase, and a Fis-type DNA-binding domains
JGI24185J35167_100000634	Response regulators consisting of a CheY-like receiver domain and a winged-helix DNA-binding domain	COG0745===DNA-binding response regulator, OmpR family, contains REC and winged-helix (wHTH) domain
JGI24185J35167_10000261	Response regulators consisting of a CheY-like receiver domain and a winged-helix DNA-binding domain	COG0745===DNA-binding response regulator, OmpR family, contains REC and winged-helix (wHTH) domain
JGI24185J35167_100006113	RHS Repeat
JGI24185J35167_100006636	Ribonuclease HII	COG0164===Ribonuclease HII
JGI24185J35167_100003335	Ribonucleotide reductase, alpha subunit	COG0209===Ribonucleotide reductase alpha subunit
JGI24185J35167_10015257	Ribosomal protein L13	COG0102===Ribosomal protein L13
JGI24185J35167_100000335	Ribosomal protein L14	COG0093===Ribosomal protein L14
JGI24185J35167_100000344	Ribosomal protein L15	COG0200===Ribosomal protein L15
JGI24185J35167_100000332	Ribosomal protein L16/L10E	COG0197===Ribosomal protein L16/L10AE
JGI24185J35167_100000351	Ribosomal protein L17	COG0203===Ribosomal protein L17
JGI24185J35167_100000328	Ribosomal protein L2	COG0090===Ribosomal protein L2
JGI24185J35167_100001219	Ribosomal protein L20	COG0292===Ribosomal protein L20
JGI24185J35167_100000330	Ribosomal protein L22	COG0091===Ribosomal protein L22
JGI24185J35167_100000327	Ribosomal protein L23	COG0089===Ribosomal protein L23
JGI24185J35167_100000336	Ribosomal protein L24	COG0198===Ribosomal protein L24
JGI24185J35167_10001004	Ribosomal protein L27	COG0211===Ribosomal protein L27
JGI24185J35167_10000612	Ribosomal protein L28	COG0227===Ribosomal protein L28
JGI24185J35167_100000333	Ribosomal protein L29	COG0255===Ribosomal protein L29
JGI24185J35167_100000325	Ribosomal protein L3	COG0087===Ribosomal protein L3
JGI24185J35167_100000343	Ribosomal protein L30/L7E	COG1841===Ribosomal protein L30/L7E
JGI24185J35167_10101743	Ribosomal protein L33	COG0267===Ribosomal protein L33
JGI24185J35167_100001220	Ribosomal protein L35	COG0291===Ribosomal protein L35
JGI24185J35167_100000326	Ribosomal protein L4	COG0088===Ribosomal protein L4
JGI24185J35167_100000337	Ribosomal protein L5	COG0094===Ribosomal protein L5
JGI24185J35167_100000316	Ribosomal protein L7/L12	COG0222===Ribosomal protein L7/L12
JGI24185J35167_10011438	Ribosomal protein S1	COG0539===Ribosomal protein S1
JGI24185J35167_10000085	Ribosomal protein S1	COG3889===Predicted periplasmic protein
JGI24185J35167_100000324	Ribosomal protein S10	COG0051===Ribosomal protein S10
JGI24185J35167_100000348	Ribosomal protein S13	COG0099===Ribosomal protein S13
JGI24185J35167_100013623	Ribosomal protein S16	COG0228===Ribosomal protein S16
JGI24185J35167_100000334	Ribosomal protein S17	COG0186===Ribosomal protein S17
JGI24185J35167_100000329	Ribosomal protein S19	COG0185===Ribosomal protein S19
JGI24185J35167_100000331	Ribosomal protein S3	COG0092===Ribosomal protein S3
JGI24185J35167_100014925	Ribosomal protein S6	COG0360===Ribosomal protein S6
JGI24185J35167_100000321	Ribosomal protein S7	COG0049===Ribosomal protein S7
JGI24185J35167_100000339	Ribosomal protein S8	COG0096===Ribosomal protein S8
JGI24185J35167_10015256	Ribosomal protein S9	COG0103===Ribosomal protein S9
JGI24185J35167_10015252	Ribosome recycling factor	COG0233===Ribosome recycling factor
JGI24185J35167_100001250	Ribulose-5-phosphate 4-epimerase and related epimerases and aldolases	COG0235===Ribulose-5-phosphate 4-epimerase/Fuculose-1-phosphate aldolase
JGI24185J35167_100005833	RNA-binding proteins (RRM domain)	COG0724=== RNA recognition motif (RRM) domain
JGI24185J35167_100004138	rRNA methylases	COG0566===tRNA G18 (ribose-2'-O)-methylase SpoU
JGI24185J35167_10037855	S-adenosylmethionine synthetase	COG0192===S-adenosylmethionine synthetase
JGI24185J35167_10023194	S-adenosylmethionine:tRNA-ribosyltransferase-isomerase (queuine synthetase)	COG0809===S-adenosylmethionine:tRNA-ribosyltransferase-isomerase (queuine synthetase)
JGI24185J35167_10001043	Selenocysteine lyase	COG0520===Selenocysteine lyase/Cysteine desulfurase
JGI24185J35167_10002184	Serine kinase of the HPr protein, regulates carbohydrate metabolism	COG1493===Serine kinase of the HPr protein, regulates carbohydrate metabolism
JGI24185J35167_100002339	Serine phosphatase RsbU, regulator of sigma subunit	COG2208===Serine phosphatase RsbU, regulator of sigma subunit
JGI24185J35167_100002434	Serine proteases of the peptidase family S9A	COG1505===Prolyl oligopeptidase PreP, S9A serine peptidase family
JGI24185J35167_100003613	Seryl-tRNA synthetase	COG0172===Seryl-tRNA synthetase
JGI24185J35167_10032155	Short-chain dehydrogenases of various substrate specificities	COG0300===Short-chain dehydrogenase
JGI24185J35167_10000032	Short-chain dehydrogenases of various substrate specificities	COG0300===Short-chain dehydrogenase
JGI24185J35167_10033307	Sigma-54 interaction domain	COG3829===Transcriptional regulator containing PAS, AAA-type ATPase, and DNA-binding Fis domains
JGI24185J35167_100046814	Signal peptidase I	COG4959===Type IV secretory pathway, protease TraF
JGI24185J35167_100013624	Signal recognition particle GTPase	COG0541===Signal recognition particle GTPase
JGI24185J35167_10000419	Signal transduction histidine kinase	COG3887===c-di-AMP phosphodiesterase, consists of a GGDEF-like and DHH domains
JGI24185J35167_10000262	Signal transduction histidine kinase	COG5002===Signal transduction histidine kinase
JGI24185J35167_100003441	Signal transduction histidine kinase	COG3290===Sensor histidine kinase regulating citrate/malate metabolism
JGI24185J35167_100001539	Site-specific recombinase XerD	COG4974===Site-specific recombinase XerD
JGI24185J35167_10000084	sn-1,2-diacylglycerol ethanolamine- and cholinephosphotranferases	COG5050===
JGI24185J35167_100001138	Soluble lytic murein transglycosylase and related regulatory proteins (some contain LysM/invasin domains)	COG1388===LysM repeat
JGI24185J35167_10001213	Soluble P-type ATPase	COG4087===Soluble P-type ATPase
JGI24185J35167_100002438	Subtilisin-like serine proteases	COG4447===Uncharacterized protein related to plant photosystem II stability/assembly factor
JGI24185J35167_10000231	Subtilisin-like serine proteases	COG1404===Serine protease, subtilisin family
JGI24185J35167_100000115	Subtilisin-like serine proteases	COG1404===Serine protease, subtilisin family
JGI24185J35167_100000110	Succinyl-CoA synthetase, alpha subunit	COG0074===Succinyl-CoA synthetase, alpha subunit
JGI24185J35167_100002039	Succinyl-CoA synthetase, beta subunit	COG0045===Succinyl-CoA synthetase, beta subunit
JGI24185J35167_100000213	Sugar kinases, ribokinase family	COG0524===Sugar or nucleoside kinase, ribokinase family
JGI24185J35167_100000224	Sugar transferases involved in lipopolysaccharide synthesis	COG2148===Sugar transferase involved in LPS biosynthesis (colanic, teichoic acid)
JGI24185J35167_100010410	Superfamily I DNA and RNA helicases	COG0210===Superfamily I DNA or RNA helicase
JGI24185J35167_10016262	Superfamily II DNA/RNA helicases, SNF2 family	COG0553===Superfamily II DNA or RNA helicase, SNF2 family
JGI24185J35167_100012924	Superoxide dismutase	COG0605===Superoxide dismutase
JGI24185J35167_10047014	Tetrahydrodipicolinate N-succinyltransferase	COG2171===Tetrahydrodipicolinate N-succinyltransferase
JGI24185J35167_10000614	Tfp pilus assembly protein PilF	COG3063===Tfp pilus assembly protein PilF
JGI24185J35167_100002042	tmRNA-binding protein	COG0691===tmRNA-binding protein
JGI24185J35167_100006136	TonB-dependent Receptor Plug Domain	COG1629===Outer membrane receptor proteins, mostly Fe transport
JGI24185J35167_100000441	TonB-dependent Receptor Plug Domain	COG1629===Outer membrane receptor proteins, mostly Fe transport
JGI24185J35167_100004133	TonB-dependent Receptor Plug Domain	COG1629===Outer membrane receptor proteins, mostly Fe transport
JGI24185J35167_100001812	Transaldolase	COG0176===Transaldolase
JGI24185J35167_100000293	Transcriptional regulator	COG1316===Anionic cell wall polymer biosynthesis enzyme, LytR-Cps2A-Psr (LCP) family
JGI24185J35167_10037625	Transcriptional regulator/sugar kinase	COG1940===Sugar kinase of the NBD/HSP70 family, may contain an N-terminal HTH domain
JGI24185J35167_100005823	Transglycosylase	COG0744===Membrane carboxypeptidase (penicillin-binding protein)
JGI24185J35167_100010415	Transketolase, C-terminal subunit	COG3958===Transketolase, C-terminal subunit
JGI24185J35167_100000319	Translation elongation factors (GTPases)	COG0480===Translation elongation factor EF-G, a GTPase
JGI24185J35167_100000322	Translation elongation factors (GTPases)	COG0480===Translation elongation factor EF-G, a GTPase
JGI24185J35167_100001167	Translation initiation factor 2B subunit, eIF-2B alpha/beta/delta family	COG1184===Translation initiation factor 2B subunit, eIF-2B alpha/beta/delta family
JGI24185J35167_100010626	Triosephosphate isomerase	COG0149===Triosephosphate isomerase
JGI24185J35167_100012926	tRNA and rRNA cytosine-C5-methylases	COG0781===Transcription termination factor NusB
JGI24185J35167_100000130	tRNA delta(2)-isopentenylpyrophosphate transferase	COG0324===tRNA A37 N6-isopentenylltransferase MiaA
JGI24185J35167_100011626	Tryptophanase	COG3033===Tryptophanase
JGI24185J35167_10020172	Two component regulator propeller	COG3292===Periplasmic ligand-binding sensor domain
JGI24185J35167_100010433	Type IIA topoisomerase (DNA gyrase/topo II, topoisomerase IV), A subunit	COG0188===DNA gyrase/topoisomerase IV, subunit A
JGI24185J35167_100002041	Tyrosyl-tRNA synthetase	COG0162===Tyrosyl-tRNA synthetase
JGI24185J35167_100001562	UDP-3-O-acyl-N-acetylglucosamine deacetylase	COG0774===UDP-3-O-acyl-N-acetylglucosamine deacetylase
JGI24185J35167_100000664	UDP-N-acetyl-D-mannosaminuronate dehydrogenase	COG0677===UDP-N-acetyl-D-mannosaminuronate dehydrogenase
JGI24185J35167_100000233	UDP-N-acetylglucosamine 2-epimerase	COG0381===UDP-N-acetylglucosamine 2-epimerase
JGI24185J35167_100002329	UDP-N-acetylglucosamine enolpyruvyl transferase	COG0766===UDP-N-acetylglucosamine enolpyruvyl transferase
JGI24185J35167_100001130	UDP-N-acetylmuramate dehydrogenase	COG0812===UDP-N-acetylenolpyruvoylglucosamine reductase
JGI24185J35167_10102543	UDP-N-acetylmuramate-alanine ligase	COG0773===UDP-N-acetylmuramate-alanine ligase
JGI24185J35167_100001825	UDP-N-acetylmuramoylalanine-D-glutamate ligase	COG0771===UDP-N-acetylmuramoylalanine-D-glutamate ligase
JGI24185J35167_10000049	UDP-N-acetylmuramyl pentapeptide phosphotransferase/UDP-N-acetylglucosamine-1-phosphate transferase	COG0472===UDP-N-acetylmuramyl pentapeptide phosphotransferase/UDP-N-acetylglucosamine-1-phosphate transferase
JGI24185J35167_100002034	Uncharacterized bacitracin resistance protein	COG1968===Undecaprenyl pyrophosphate phosphatase UppP
JGI24185J35167_10008771	Uncharacterized conserved protein	COG0327===Putative GTP cyclohydrolase 1 type 2, NIF3 family
JGI24185J35167_100011026	Uncharacterized conserved protein	COG0011===Uncharacterized conserved protein YqgV, UPF0045/DUF77 family
JGI24185J35167_10054413	Uncharacterized conserved protein - COG0011	COG0011===Uncharacterized conserved protein YqgV, UPF0045/DUF77 family
JGI24185J35167_100012923	Uncharacterized conserved protein - COG0316	COG0316===Fe-S cluster assembly iron-binding protein IscA
JGI24185J35167_100000146	Uncharacterized conserved protein - COG0432	COG0432===Thiamin phosphate synthase YjbQ, UPF0047 family
JGI24185J35167_100000261	Uncharacterized conserved protein - COG1284	COG1284===Uncharacterized membrane-anchored protein YitT, contains DUF161 and DUF2179 domains
JGI24185J35167_10000117	Uncharacterized conserved protein - COG1496	COG1496===Copper oxidase (laccase) domain
JGI24185J35167_100002418	Uncharacterized conserved protein - COG1543	COG1543===Predicted glycosyl hydrolase, contains GH57 and DUF1957 domains
JGI24185J35167_10001041	Uncharacterized conserved protein - COG1690	COG1690===RNA-splicing ligase RtcB, repairs tRNA damage
JGI24185J35167_10000618	Uncharacterized conserved protein - COG1801	COG1801===Uncharacterized conserved protein YecE, DUF72 family
JGI24185J35167_100009127	Uncharacterized conserved protein - COG2430	COG2430===Uncharacterized protein
JGI24185J35167_100001822	Uncharacterized conserved protein - COG2461	COG2461===Uncharacterized conserved protein, DUF438 domain, may contain hemerythrin domain
JGI24185J35167_100002621	Uncharacterized conserved protein - COG2718	COG2718===Uncharacterized conserved protein YeaH/YhbH, required for sporulation, DUF444 family
JGI24185J35167_100003336	Uncharacterized conserved protein - COG3439	COG3439===Uncharacterized conserved protein, DUF302 family
JGI24185J35167_100000825	Uncharacterized conserved protein - COG3472	COG3472===Uncharacterized protein
JGI24185J35167_100013610	Uncharacterized conserved protein - COG5607	COG5607===CHAD domain (function unknown)
JGI24185J35167_100000117	Uncharacterized conserved protein, possibly involved in methylthioadenosine recycling - COG4359	COG4359===2-hydroxy-3-keto-5-methylthiopentenyl-1-phosphate phosphatase (methionine salvage)
JGI24185J35167_100007619	Uncharacterized membrane protein (homolog of Drosophila rhomboid)	COG0705===Membrane associated serine protease, rhomboid family
JGI24185J35167_10006674	Uncharacterized membrane protein (homolog of Drosophila rhomboid)	COG0705===Membrane associated serine protease, rhomboid family
JGI24185J35167_10041913	Uncharacterized oxidoreductases, Fe-dependent alcohol dehydrogenase family	COG1979===Alcohol dehydrogenase YqhD, Fe-dependent ADH family
JGI24185J35167_100007633	Uncharacterized protein conserved in bacteria	COG4641===Spore maturation protein CgeB
JGI24185J35167_100001824	Uncharacterized protein conserved in bacteria	COG4222===Uncharacterized conserved protein
JGI24185J35167_100000169	Uncharacterized protein conserved in bacteria	COG1376===Lipoprotein-anchoring transpeptidase ErfK/SrfK
JGI24185J35167_10001842	Uncharacterized protein conserved in bacteria	COG4487===Uncharacterized protein
JGI24185J35167_100012125	Uncharacterized protein conserved in bacteria	COG3536===Uncharacterized conserved protein, DUF971 family
JGI24185J35167_100004137	Uncharacterized protein conserved in bacteria	COG1699===Flagellar assembly factor FliW
JGI24185J35167_100000871	Uncharacterized protein conserved in bacteria	COG4337===Uncharacterized protein
JGI24185J35167_100006612	Uncharacterized protein conserved in bacteria	COG2137===SOS response regulatory protein OraA/RecX, interacts with RecA
JGI24185J35167_10000044	Uncharacterized protein related to plant photosystem II stability/assembly factor	COG4447===Uncharacterized protein related to plant photosystem II stability/assembly factor
JGI24185J35167_10000619	Uncharacterized protein related to plant photosystem II stability/assembly factor	COG4447===Uncharacterized protein related to plant photosystem II stability/assembly factor
JGI24185J35167_100002614	Uncharacterized protein related to plant photosystem II stability/assembly factor	COG4447===Uncharacterized protein related to plant photosystem II stability/assembly factor
JGI24185J35167_100000842	Uncharacterized proteins of the AP superfamily	COG1524===Predicted pyrophosphatase or phosphodiesterase, AlkP superfamily
JGI24185J35167_100000616	Uncharacterized proteins, homologs of microcin C7 resistance protein MccF	COG1619===Muramoyltetrapeptide carboxypeptidase LdcA (peptidoglycan recycling)
JGI24185J35167_100001527	Undecaprenyl pyrophosphate synthase	COG0020===Undecaprenyl pyrophosphate synthase
JGI24185J35167_100000659	Urocanate hydratase	COG2987===Urocanate hydratase
JGI24185J35167_100000850	Uroporphyrinogen-III methylase	COG1587===Uroporphyrinogen-III synthase
JGI24185J35167_100001228	Valyl-tRNA synthetase	COG0525===Valyl-tRNA synthetase
JGI24185J35167_100006222	Xaa-Pro aminopeptidase	COG0006===Xaa-Pro aminopeptidase
JGI24185J35167_100001248	Xanthosine triphosphate pyrophosphatase	COG0127===Inosine/xanthosine triphosphate pyrophosphatase, all-alpha NTP-PPase family
JGI24185J35167_10060325	Zinc carboxypeptidase
JGI24185J35167_100007612	Zn-dependent hydrolases, including glyoxylases	COG0491===Glyoxylase or a related metal-dependent hydrolase, beta-lactamase superfamily II

## Sheet: Cluster_E_Strong evening
Locus Tag	Gene Product Name	COG
JGI24185J35167_100022714	2-keto-4-pentenoate hydratase/2-oxohepta-3-ene-1,7-dioic acid hydratase (catechol pathway)	COG0179===2-keto-4-pentenoate hydratase/2-oxohepta-3-ene-1,7-dioic acid hydratase (catechol pathway)
JGI24185J35167_100000864	3-hydroxy-3-methylglutaryl CoA synthase	COG3425===3-hydroxy-3-methylglutaryl CoA synthase
JGI24185J35167_10000185	3-isopropylmalate dehydratase large subunit	COG0065===Homoaconitase/3-isopropylmalate dehydratase large subunit
JGI24185J35167_10000184	3-isopropylmalate dehydratase small subunit	COG0066===3-isopropylmalate dehydratase small subunit
JGI24185J35167_100001253	3-phosphoglycerate kinase	COG0126===3-phosphoglycerate kinase
JGI24185J35167_10110733	5,10-methylene-tetrahydrofolate dehydrogenase/Methenyl tetrahydrofolate cyclohydrolase	COG0190===5,10-methylene-tetrahydrofolate dehydrogenase/Methenyl tetrahydrofolate cyclohydrolase
JGI24185J35167_10000667	ABC-type antimicrobial peptide transport system, ATPase component	COG1136===ABC-type lipoprotein export system, ATPase component
JGI24185J35167_100000358	ABC-type multidrug transport system, ATPase component	COG1131===ABC-type multidrug transport system, ATPase component
JGI24185J35167_100000816	ABC-type sugar transport systems, ATPase components	COG3839===ABC-type sugar transport system, ATPase component
JGI24185J35167_100000829	ABC-type sugar transport systems, permease components	COG1175===ABC-type sugar transport system, permease component
JGI24185J35167_100009121	Acetate kinase	COG0282===Acetate kinase
JGI24185J35167_100000863	Acetyl-CoA acetyltransferase	COG0183===Acetyl-CoA acetyltransferase
JGI24185J35167_100010620	Acetyl-CoA carboxylase alpha subunit	COG0825===Acetyl-CoA carboxylase alpha subunit
JGI24185J35167_100000870	Acetyl-CoA carboxylase, carboxyltransferase component (subunits alpha and beta)	COG4799===Acetyl-CoA carboxylase, carboxyltransferase component
JGI24185J35167_100001152	Acetyl-CoA carboxylase, carboxyltransferase component (subunits alpha and beta)	COG4799===Acetyl-CoA carboxylase, carboxyltransferase component
JGI24185J35167_100000144	Acyl-CoA dehydrogenases	COG1960===Acyl-CoA dehydrogenase related to the alkylation response protein AidB
JGI24185J35167_100037014	Adenosine-5'-phosphosulfate reductase beta subunit;	COG4231===TPP-dependent indolepyruvate ferredoxin oxidoreductase, alpha subunit
JGI24185J35167_10002182	Alpha-amylase/alpha-mannosidase	COG1449===Alpha-amylase/alpha-mannosidase, GH57 family
JGI24185J35167_100000150	Angiotensin-converting enzyme	COG1164===Oligoendopeptidase F
JGI24185J35167_10002275	Asparagine synthetase A	COG2502===Asparagine synthetase A
JGI24185J35167_100003633	Aspartate carbamoyltransferase, catalytic chain	COG0540===Aspartate carbamoyltransferase, catalytic chain
JGI24185J35167_10007717	Aspartate/tyrosine/aromatic aminotransferase	COG0436===Aspartate/methionine/tyrosine aminotransferase
JGI24185J35167_10000066	Aspartyl/asparaginyl-tRNA synthetases	COG0017===Aspartyl/asparaginyl-tRNA synthetase
JGI24185J35167_100037015	ATP sulfurylase (sulfate adenylyltransferase)	COG2046===ATP sulfurylase (sulfate adenylyltransferase)
JGI24185J35167_100002345	Bacterial cell division membrane protein	COG0772===Bacterial cell division protein FtsW, lipid II flippase
JGI24185J35167_100000172	Bacterial membrane protein YfhO	COG5617===Uncharacterized membrane protein
JGI24185J35167_100010624	Bacterial nucleoid DNA-binding protein	COG0776===Bacterial nucleoid DNA-binding protein
JGI24185J35167_100003631	Beta-glucosidase-related glycosidases	COG1472===Periplasmic beta-glucosidase and related glycosidases
JGI24185J35167_100012110	CAAX amino terminal protease family	COG1480===Membrane-associated HD superfamily phosphohydrolase
JGI24185J35167_100003616	Cation transport ATPase	COG0474===Magnesium-transporting ATPase (P-type)
JGI24185J35167_10000208	CBS domain
JGI24185J35167_100000147	Cell division GTPase	COG0206===Cell division GTPase FtsZ
JGI24185J35167_10006679	Chemotaxis protein CheC, inhibitor of MCP methylation	COG1776===Chemotaxis protein CheY-P-specific phosphatase CheC
JGI24185J35167_10033301	Chemotaxis protein histidine kinase and related kinases	COG0643===Chemotaxis protein histidine kinase CheA
JGI24185J35167_1000001101	Citrate synthase	COG0372===Citrate synthase
JGI24185J35167_10003706	Cobyrinic acid a,c-diamide synthase	COG1797===Cobyrinic acid a,c-diamide synthase
JGI24185J35167_10000586	CRISPR-associated protein (Cas_Cas5)
JGI24185J35167_10000588	CRISPR-associated protein TM1802 (cas_TM1802)
JGI24185J35167_100011015	Cystathionine beta-lyases/cystathionine gamma-synthases	COG0626===Cystathionine beta-lyase/cystathionine gamma-synthase
JGI24185J35167_10000668	Cystathionine beta-lyases/cystathionine gamma-synthases	COG0626===Cystathionine beta-lyase/cystathionine gamma-synthase
JGI24185J35167_10032044	Cytochrome bd-type quinol oxidase, subunit 2	COG1294===Cytochrome bd-type quinol oxidase, subunit 2
JGI24185J35167_100001553	Cytochrome c biogenesis protein	COG0785===Cytochrome c biogenesis protein CcdA
JGI24185J35167_10011437	Dehydrogenases with different specificities (related to short-chain alcohol dehydrogenases)	COG1028===NAD(P)-dependent dehydrogenase, short-chain alcohol dehydrogenase family
JGI24185J35167_10006673	Deoxyhypusine synthase	COG1899===Deoxyhypusine synthase
JGI24185J35167_10000207	Di- and tricarboxylate transporters	COG2204===DNA-binding transcriptional response regulator, NtrC family, contains REC, AAA-type ATPase, and a Fis-type DNA-binding domains
JGI24185J35167_100002030	Di- and tripeptidases	COG2195===Di- or tripeptidase
JGI24185J35167_100000815	Dienelactone hydrolase and related enzymes	COG0412===Dienelactone hydrolase
JGI24185J35167_100001122	Dihydroorotate dehydrogenase	COG0167===Dihydroorotate dehydrogenase
JGI24185J35167_100152513	Dipeptide/tripeptide permease	COG3104===Dipeptide/tripeptide permease
JGI24185J35167_10003709	Dissimilatory sulfite reductase (desulfoviridin), alpha and beta subunits	COG2221===Dissimilatory sulfite reductase (desulfoviridin), alpha and beta subunits
JGI24185J35167_10003708	Dissimilatory sulfite reductase (desulfoviridin), alpha and beta subunits	COG2221===Dissimilatory sulfite reductase (desulfoviridin), alpha and beta subunits
JGI24185J35167_10003703	Dissimilatory sulfite reductase (desulfoviridin), gamma subunit	COG2920===Sulfur relay (sulfurtransferase) protein, DsrC/TusE family
JGI24185J35167_10013462	Distinct helicase family with a unique C-terminal domain including a metal-binding cysteine cluster	COG1697===DNA topoisomerase VI, subunit A
JGI24185J35167_100003644	DNA polymerase I - 3'-5' exonuclease and polymerase domains	COG0749===DNA polymerase I - 3'-5' exonuclease and polymerase domains
JGI24185J35167_10046933	DNA polymerase III, alpha subunit	COG0587===DNA polymerase III, alpha subunit
JGI24185J35167_100012913	DNA polymerase III, delta subunit	COG1466===DNA polymerase III, delta subunit
JGI24185J35167_100000350	DNA-directed RNA polymerase, alpha subunit/40 kD subunit	COG0202===DNA-directed RNA polymerase, alpha subunit/40 kD subunit
JGI24185J35167_100000318	DNA-directed RNA polymerase, beta' subunit/160 kD subunit	COG0086===DNA-directed RNA polymerase, beta' subunit/160 kD subunit
JGI24185J35167_100000359	DoxX
JGI24185J35167_100004110	Enoyl-CoA hydratase/carnithine racemase	COG1024===Enoyl-CoA hydratase/carnithine racemase
JGI24185J35167_100001845	Enoyl-CoA hydratase/carnithine racemase	COG1024===Enoyl-CoA hydratase/carnithine racemase
JGI24185J35167_10000025	F0F1-type ATP synthase, alpha subunit	COG0056===FoF1-type ATP synthase, alpha subunit
JGI24185J35167_10000026	F0F1-type ATP synthase, delta subunit (mitochondrial oligomycin sensitivity protein)	COG0712===FoF1-type ATP synthase, delta subunit
JGI24185J35167_10000029	F0F1-type ATP synthase, subunit a	COG0356===FoF1-type ATP synthase, membrane subunit a
JGI24185J35167_10000027	F0F1-type ATP synthase, subunit b	COG0711===FoF1-type ATP synthase, membrane subunit b or b'
JGI24185J35167_10000028	F0F1-type ATP synthase, subunit c/Archaeal/vacuolar-type H+-ATPase, subunit K	COG0636===FoF1-type ATP synthase, membrane subunit c/Archaeal/vacuolar-type H+-ATPase, subunit K
JGI24185J35167_100006218	Fe-S oxidoreductase	COG0247===Fe-S oxidoreductase
JGI24185J35167_100000433	Fe-S oxidoreductase	COG0247===Fe-S oxidoreductase
JGI24185J35167_10037621	Fe-S oxidoreductase	COG0247===Fe-S oxidoreductase
JGI24185J35167_10003701	Fe-S oxidoreductase	COG0247===Fe-S oxidoreductase
JGI24185J35167_100006216	Fe-S-cluster-containing hydrogenase components 1	COG0437===Fe-S-cluster-containing dehydrogenase component
JGI24185J35167_100002628	FKBP-type peptidyl-prolyl cis-trans isomerases 1	COG0545===FKBP-type peptidyl-prolyl cis-trans isomerase
JGI24185J35167_100018422	Flavodoxin reductases (ferredoxin-NADPH reductases) family 1	COG1018===Ferredoxin-NADP reductase
JGI24185J35167_100001518	Formate hydrogenlyase subunit 6/NADH:ubiquinone oxidoreductase 23 kD subunit (chain I)	COG1143===Formate hydrogenlyase subunit 6/NADH:ubiquinone oxidoreductase 23 kD subunit (chain I)
JGI24185J35167_100002422	Fructose-1,6-bisphosphatase	COG0158===Fructose-1,6-bisphosphatase
JGI24185J35167_10000114	Glucosamine 6-phosphate synthetase, contains amidotransferase and phosphosugar isomerase domains	COG0449===Glucosamine 6-phosphate synthetase, contains amidotransferase and phosphosugar isomerase domains
JGI24185J35167_10001002	Glutamine phosphoribosylpyrophosphate amidotransferase	COG0034===Glutamine phosphoribosylpyrophosphate amidotransferase
JGI24185J35167_100007620	Glutamine synthetase	COG0174===Glutamine synthetase
JGI24185J35167_100005814	Glycosyltransferases involved in cell wall biogenesis	COG4783===Putative Zn-dependent protease, contains TPR repeats
JGI24185J35167_10000205	Histidine kinase-, DNA gyrase B-, and HSP90-like ATPase	COG4191===Signal transduction histidine kinase regulating C4-dicarboxylate transport system
JGI24185J35167_10041916	hypothetical protein	COG3943===Uncharacterized conserved protein
JGI24185J35167_100000860	hypothetical protein
JGI24185J35167_1000001107	hypothetical protein	COG1148===Heterodisulfide reductase, subunit A (polyferredoxin)
JGI24185J35167_100000151	hypothetical protein
JGI24185J35167_100000355	hypothetical protein
JGI24185J35167_100012114	hypothetical protein
JGI24185J35167_100002312	hypothetical protein
JGI24185J35167_10001363	hypothetical protein
JGI24185J35167_100002024	hypothetical protein
JGI24185J35167_10000584	hypothetical protein
JGI24185J35167_100000361	hypothetical protein	COG1629===Outer membrane receptor proteins, mostly Fe transport
JGI24185J35167_100006217	hypothetical protein
JGI24185J35167_100000823	hypothetical protein
JGI24185J35167_100002025	hypothetical protein	COG1629===Outer membrane receptor proteins, mostly Fe transport
JGI24185J35167_100022715	hypothetical protein
JGI24185J35167_100037010	hypothetical protein	COG2181===Nitrate reductase gamma subunit
JGI24185J35167_100002347	hypothetical protein
JGI24185J35167_10003705	hypothetical protein	COG0447===1,4-Dihydroxy-2-naphthoyl-CoA synthase
JGI24185J35167_100002026	hypothetical protein
JGI24185J35167_100001169	hypothetical protein
JGI24185J35167_100012113	hypothetical protein
JGI24185J35167_100001170	hypothetical protein	COG4447===Uncharacterized protein related to plant photosystem II stability/assembly factor
JGI24185J35167_100022716	hypothetical protein
JGI24185J35167_100000168	hypothetical protein	COG4783===Putative Zn-dependent protease, contains TPR repeats
JGI24185J35167_100000419	hypothetical protein
JGI24185J35167_100003620	hypothetical protein
JGI24185J35167_10003707	hypothetical protein
JGI24185J35167_100000273	hypothetical protein
JGI24185J35167_100002627	hypothetical protein	COG1207===Bifunctional protein GlmU, N-acetylglucosamine-1-phosphate-uridyltransferase/glucosamine-1-phosphate-acetyltransferase
JGI24185J35167_100011624	hypothetical protein
JGI24185J35167_100040811	hypothetical protein
JGI24185J35167_10003795	hypothetical protein
JGI24185J35167_100011623	hypothetical protein	COG4783===Putative Zn-dependent protease, contains TPR repeats
JGI24185J35167_100006220	hypothetical protein
JGI24185J35167_100012911	hypothetical protein	COG3437===Response regulator c-di-GMP phosphodiesterase, RpfG family, contains REC and HD-GYP domains
JGI24185J35167_100000136	hypothetical protein
JGI24185J35167_100018423	hypothetical protein
JGI24185J35167_10033306	hypothetical protein	COG1413===HEAT repeat
JGI24185J35167_100003329	hypothetical protein
JGI24185J35167_100012723	hypothetical protein
JGI24185J35167_10013466	hypothetical protein
JGI24185J35167_100011622	hypothetical protein	COG4206===Outer membrane cobalamin receptor protein
JGI24185J35167_100037012	hypothetical protein	COG0567===2-oxoglutarate dehydrogenase complex, dehydrogenase (E1) component, and related enzymes
JGI24185J35167_100003619	hypothetical protein
JGI24185J35167_100005815	hypothetical protein
JGI24185J35167_100002027	hypothetical protein
JGI24185J35167_100002316	hypothetical protein
JGI24185J35167_10011435	hypothetical protein	COG3063===Tfp pilus assembly protein PilF
JGI24185J35167_100006221	IMP dehydrogenase/GMP reductase	COG3448===CBS-domain-containing membrane protein
JGI24185J35167_100001213	Inorganic pyrophosphatase	COG3808===Na+ or H+-translocating membrane pyrophosphatase
JGI24185J35167_10057501	Iron only hydrogenase large subunit, C-terminal domain	COG4624===Iron only hydrogenase large subunit, C-terminal domain
JGI24185J35167_10000011	Leucyl-tRNA synthetase	COG0495===Leucyl-tRNA synthetase
JGI24185J35167_100009112	Lipid A disaccharide synthetase	COG0763===Lipid A disaccharide synthetase
JGI24185J35167_1000001102	Malate/lactate dehydrogenases	COG0039===Malate/lactate dehydrogenase
JGI24185J35167_10002188	Malic enzyme	COG0281===Malic enzyme
JGI24185J35167_10000042	Membrane protease subunits, stomatin/prohibitin homologs	COG0330===Regulator of protease activity HflC, stomatin/prohibitin superfamily
JGI24185J35167_100012122	Methyl-accepting chemotaxis protein	COG0840===Methyl-accepting chemotaxis protein
JGI24185J35167_1000001106	Methyl-viologen-reducing hydrogenase, delta subunit	COG1908===Coenzyme F420-reducing hydrogenase, delta subunit
JGI24185J35167_100012118	Methylmalonyl-CoA mutase, N-terminal domain/subunit	COG2185===Methylmalonyl-CoA mutase, C-terminal domain/subunit (cobalamin-binding)
JGI24185J35167_100003617	Methylmalonyl-CoA mutase, N-terminal domain/subunit	COG2185===Methylmalonyl-CoA mutase, C-terminal domain/subunit (cobalamin-binding)
JGI24185J35167_100000847	Mg-chelatase subunit ChlD	COG1240===Mg-chelatase subunit ChlD
JGI24185J35167_100002019	Mismatch repair ATPase (MutS family)	COG1193===dsDNA-specific endonuclease/ATPase MutS2
JGI24185J35167_10000623	Na+/H+-dicarboxylate symporters	COG1301===Na+/H+-dicarboxylate symporter
JGI24185J35167_100001175	NAD-dependent aldehyde dehydrogenases	COG1012===Acyl-CoA reductase or other NAD-dependent aldehyde dehydrogenase
JGI24185J35167_10007719	NADH dehydrogenase/NADH:ubiquinone oxidoreductase 75 kD subunit (chain G)	COG3383===Predicted molibdopterin-dependent oxidoreductase YjgC
JGI24185J35167_100001522	NADH:ubiquinone oxidoreductase 20 kD subunit and related Fe-S oxidoreductases	COG0377===NADH:ubiquinone oxidoreductase 20 kD subunit (chhain B) or related Fe-S oxidoreductase
JGI24185J35167_10057503	NADH:ubiquinone oxidoreductase 24 kD subunit	COG1905===NADH:ubiquinone oxidoreductase 24 kD subunit (chain E)
JGI24185J35167_100001521	NADH:ubiquinone oxidoreductase 27 kD subunit	COG0852===NADH:ubiquinone oxidoreductase 27 kD subunit (chain C)
JGI24185J35167_100001520	NADH:ubiquinone oxidoreductase 49 kD subunit 7	COG0649===NADH:ubiquinone oxidoreductase 49 kD subunit (chain D)
JGI24185J35167_10001216	NADH:ubiquinone oxidoreductase 49 kD subunit 7	COG0649===NADH:ubiquinone oxidoreductase 49 kD subunit (chain D)
JGI24185J35167_100001519	NADH:ubiquinone oxidoreductase subunit 1 (chain H)	COG1005===NADH:ubiquinone oxidoreductase subunit 1 (chain H)
JGI24185J35167_100077110	NADH:ubiquinone oxidoreductase subunit 1 (chain H)	COG1005===NADH:ubiquinone oxidoreductase subunit 1 (chain H)
JGI24185J35167_100001516	NADH:ubiquinone oxidoreductase subunit 11 or 4L (chain K)	COG0713===NADH:ubiquinone oxidoreductase subunit 11 or 4L (chain K)
JGI24185J35167_100001513	NADH:ubiquinone oxidoreductase subunit 2 (chain N)	COG1007===NADH:ubiquinone oxidoreductase subunit 2 (chain N)
JGI24185J35167_100000119	NADH:ubiquinone oxidoreductase subunit 2 (chain N)	COG1007===NADH:ubiquinone oxidoreductase subunit 2 (chain N)
JGI24185J35167_100001514	NADH:ubiquinone oxidoreductase subunit 4 (chain M)	COG1008===NADH:ubiquinone oxidoreductase subunit 4 (chain M)
JGI24185J35167_100000121	NADH:ubiquinone oxidoreductase subunit 5 (chain L)/Multisubunit Na+/H+ antiporter, MnhA subunit	COG1009===NADH:ubiquinone oxidoreductase subunit 5 (chain L)/Multisubunit Na+/H+ antiporter, MnhA subunit
JGI24185J35167_100001515	NADH:ubiquinone oxidoreductase subunit 5 (chain L)/Multisubunit Na+/H+ antiporter, MnhA subunit	COG1009===NADH:ubiquinone oxidoreductase subunit 5 (chain L)/Multisubunit Na+/H+ antiporter, MnhA subunit
JGI24185J35167_100001517	NADH:ubiquinone oxidoreductase subunit 6 (chain J)	COG0839===NADH:ubiquinone oxidoreductase subunit 6 (chain J)
JGI24185J35167_10057502	NADH:ubiquinone oxidoreductase, NADH-binding (51 kD) subunit	COG1894===NADH:ubiquinone oxidoreductase, NADH-binding 51 kD subunit (chain F)
JGI24185J35167_100114311	NADH:ubiquinone oxidoreductase, NADH-binding (51 kD) subunit	COG1894===NADH:ubiquinone oxidoreductase, NADH-binding 51 kD subunit (chain F)
JGI24185J35167_10003704	NADPH-dependent glutamate synthase beta chain and related oxidoreductases	COG1149===MinD superfamily P-loop ATPase, contains an inserted ferredoxin domain
JGI24185J35167_100006219	Nitrate reductase gamma subunit	COG2181===Nitrate reductase gamma subunit
JGI24185J35167_10003702	Nitrate reductase gamma subunit	COG2181===Nitrate reductase gamma subunit
JGI24185J35167_100000357	Nitrous oxidase accessory protein	COG3420===Nitrous oxidase accessory protein NosD, contains tandem CASH domains
JGI24185J35167_100000354	Nitrous oxide reductase	COG4263===Nitrous oxide reductase
JGI24185J35167_100000356	NosL
JGI24185J35167_100002437	Nucleoside-diphosphate-sugar epimerases	COG0451===Nucleoside-diphosphate-sugar epimerase
JGI24185J35167_100000234	Nucleoside-diphosphate-sugar epimerases	COG0451===Nucleoside-diphosphate-sugar epimerase
JGI24185J35167_100013621	Nucleoside-diphosphate-sugar epimerases	COG0451===Nucleoside-diphosphate-sugar epimerase
JGI24185J35167_100000830	Nucleotide-binding protein implicated in inhibition of septum formation	COG0424===Predicted house-cleaning NTP pyrophosphatase, Maf/HAM1 superfamily
JGI24185J35167_100003632	Ornithine/acetylornithine aminotransferase	COG4992===Acetylornithine/succinyldiaminopimelate/putrescine aminotransferase
JGI24185J35167_10005623	Outer membrane protein and related peptidoglycan-associated (lipo)proteins	COG2885===Outer membrane protein OmpA and related peptidoglycan-associated (lipo)proteins
JGI24185J35167_100005818	Outer membrane protein and related peptidoglycan-associated (lipo)proteins	COG2885===Outer membrane protein OmpA and related peptidoglycan-associated (lipo)proteins
JGI24185J35167_100002311	Outer membrane receptor proteins, mostly Fe transport	COG4771===Outer membrane receptor for ferrienterochelin and colicins
JGI24185J35167_100001218	Phenylalanyl-tRNA synthetase alpha subunit	COG0016===Phenylalanyl-tRNA synthetase alpha subunit
JGI24185J35167_10007718	Phosphoenolpyruvate carboxykinase (ATP)	COG1866===Phosphoenolpyruvate carboxykinase, ATP-dependent
JGI24185J35167_100010436	Phosphoribosylformylglycinamidine (FGAM) synthase, synthetase domain	COG0046===Phosphoribosylformylglycinamidine (FGAM) synthase, synthetase domain
JGI24185J35167_10101742	Phosphoserine aminotransferase	COG1932===Phosphoserine aminotransferase
JGI24185J35167_100009120	Phosphotransacetylase	COG0280===Phosphotransacetylase
JGI24185J35167_100000184	Phosphotransacetylase	COG0280===Phosphotransacetylase
JGI24185J35167_10004087	Polysulphide reductase	COG5557===Ni/Fe-hydrogenase 2 integral membrane subunit HybB
JGI24185J35167_100003331	Polysulphide reductase	COG5557===Ni/Fe-hydrogenase 2 integral membrane subunit HybB
JGI24185J35167_10000186	Predicted acyl-CoA transferases/carnitine dehydratase - COG1804	COG1804===Crotonobetainyl-CoA:carnitine CoA-transferase CaiB and related acyl-CoA transferases
JGI24185J35167_10001214	Predicted ATP-dependent serine protease - COG1066	COG1066===Predicted ATP-dependent serine protease
JGI24185J35167_100003624	Predicted ATPase with chaperone activity - COG0606	COG0606===Predicted ATPase with chaperone activity
JGI24185J35167_100010414	Predicted dioxygenase - COG1355	COG2078===Uncharacterized conserved protein, AMMECR1 domain
JGI24185J35167_100037011	Predicted Fe-S-cluster oxidoreductase	COG0727===Fe-S-cluster containining protein
JGI24185J35167_100010619	Predicted glycosyltransferases - COG1216	COG1216===Glycosyltransferase, GT2 family
JGI24185J35167_100003630	Predicted GTPase - COG2403	COG2403===Predicted GTPase
JGI24185J35167_10000585	Predicted helicases - COG1203	COG1418===HD superfamily phosphodieaserase, includes HD domain of RNase Y
JGI24185J35167_100002032	Predicted integral membrane protein	COG0392===Uncharacterized membrane protein YbhN, UPF0104 family
JGI24185J35167_100002031	Predicted membrane protein - COG1297	COG1297===Uncharacterized membrane protein, oligopeptide transporter (OPT) family
JGI24185J35167_100004128	Predicted membrane protein - COG1297	COG1297===Uncharacterized membrane protein, oligopeptide transporter (OPT) family
JGI24185J35167_100006614	Predicted membrane protein - COG2855	COG2855===Uncharacterized membrane protein YadS
JGI24185J35167_100000862	Predicted nucleic-acid-binding protein containing a Zn-ribbon - COG1545	COG1545===Uncharacterized OB-fold protein, contains Zn-ribbon domain
JGI24185J35167_10002277	Predicted Zn-dependent peptidases - COG0612	COG0612===Predicted Zn-dependent peptidase
JGI24185J35167_100000345	Preprotein translocase subunit SecY	COG0201===Preprotein translocase subunit SecY
JGI24185J35167_100001120	Preprotein translocase subunit YidC	COG0706===Membrane protein insertase Oxa1/YidC/SpoIIIJ, required for the localization of integral membrane proteins
JGI24185J35167_100040813	Prolipoprotein diacylglyceryltransferase	COG0682===Prolipoprotein diacylglyceryltransferase
JGI24185J35167_10001845	Prolyl oligopeptidase family	COG1506===Dipeptidyl aminopeptidase/acylaminoacyl peptidase
JGI24185J35167_10001163	Protein chain release factor B	COG1186===Protein chain release factor B
JGI24185J35167_100003330	Protein of unknown function (DUF3341)	COG5140===
JGI24185J35167_10037626	Putative translation initiation inhibitor, yjgF family	COG0251===Enamine deaminase RidA, house cleaning of reactive enamine intermediates, YjgF/YER057c/UK114 family
JGI24185J35167_100001121	Pyruvate:ferredoxin oxidoreductase and related 2-oxoacid:ferredoxin oxidoreductases, alpha subunit	COG1144===Pyruvate:ferredoxin oxidoreductase or related 2-oxoacid:ferredoxin oxidoreductase, delta subunit
JGI24185J35167_100022720	Pyruvate:ferredoxin oxidoreductase and related 2-oxoacid:ferredoxin oxidoreductases, alpha subunit	COG1014===Pyruvate:ferredoxin oxidoreductase or related 2-oxoacid:ferredoxin oxidoreductase, gamma subunit
JGI24185J35167_100012717	Pyruvate:ferredoxin oxidoreductase and related 2-oxoacid:ferredoxin oxidoreductases, beta subunit	COG1013===Pyruvate:ferredoxin oxidoreductase or related 2-oxoacid:ferredoxin oxidoreductase, beta subunit
JGI24185J35167_100022719	Pyruvate:ferredoxin oxidoreductase and related 2-oxoacid:ferredoxin oxidoreductases, beta subunit	COG1013===Pyruvate:ferredoxin oxidoreductase or related 2-oxoacid:ferredoxin oxidoreductase, beta subunit
JGI24185J35167_100012718	Pyruvate:ferredoxin oxidoreductase and related 2-oxoacid:ferredoxin oxidoreductases, gamma subunit	COG1014===Pyruvate:ferredoxin oxidoreductase or related 2-oxoacid:ferredoxin oxidoreductase, gamma subunit
JGI24185J35167_10006678	Response regulator containing CheY-like receiver, AAA-type ATPase, and DNA-binding domains	COG2204===DNA-binding transcriptional response regulator, NtrC family, contains REC, AAA-type ATPase, and a Fis-type DNA-binding domains
JGI24185J35167_100002633	Response regulator containing CheY-like receiver, AAA-type ATPase, and DNA-binding domains	COG2206===HD-GYP domain, c-di-GMP phosphodiesterase class II (or its inactivated variant)
JGI24185J35167_10000206	Response regulator containing CheY-like receiver, AAA-type ATPase, and DNA-binding domains	COG2204===DNA-binding transcriptional response regulator, NtrC family, contains REC, AAA-type ATPase, and a Fis-type DNA-binding domains
JGI24185J35167_10033304	Response regulators consisting of a CheY-like receiver domain and a winged-helix DNA-binding domain	COG0745===DNA-binding response regulator, OmpR family, contains REC and winged-helix (wHTH) domain
JGI24185J35167_10033303	Response regulators consisting of a CheY-like receiver domain and a winged-helix DNA-binding domain	COG0745===DNA-binding response regulator, OmpR family, contains REC and winged-helix (wHTH) domain
JGI24185J35167_10019594	Rhodanese-related sulfurtransferase	COG0607===Rhodanese-related sulfurtransferase
JGI24185J35167_100000341	Ribosomal protein L18	COG0256===Ribosomal protein L18
JGI24185J35167_100000340	Ribosomal protein L6P/L9E	COG0097===Ribosomal protein L6P/L9E
JGI24185J35167_10015255	Ribosomal protein S2	COG0052===Ribosomal protein S2
JGI24185J35167_100000342	Ribosomal protein S5	COG0098===Ribosomal protein S5
JGI24185J35167_10003796	Rieske Fe-S protein	COG0723===Rieske Fe-S protein
JGI24185J35167_10037854	S-adenosylhomocysteine hydrolase	COG0499===S-adenosylhomocysteine hydrolase
JGI24185J35167_100001217	Selenocysteine lyase	COG0520===Selenocysteine lyase/Cysteine desulfurase
JGI24185J35167_100066710	Signal transduction histidine kinase	COG0642===Signal transduction histidine kinase
JGI24185J35167_100001254	Signal transduction histidine kinase	COG2202===PAS domain
JGI24185J35167_100010011	Single-stranded DNA-binding protein	COG0629===Single-stranded DNA-binding protein
JGI24185J35167_100006111	Single-stranded DNA-specific exonuclease	COG0608===Single-stranded DNA-specific exonuclease, DHH superfamily, may be involved in archaeal DNA replication intiation
JGI24185J35167_100009128	Small-conductance mechanosensitive channel	COG3264===Small-conductance mechanosensitive channel
JGI24185J35167_100011621	Sporulation related domain	COG5373===Uncharacterized membrane protein
JGI24185J35167_10033302	Stem cell factor
JGI24185J35167_100037013	Succinate dehydrogenase/fumarate reductase, flavoprotein subunit	COG1053===Succinate dehydrogenase/fumarate reductase, flavoprotein subunit
JGI24185J35167_100001552	Thiol-disulfide isomerase and thioredoxins	COG0526===Thiol-disulfide isomerase or thioredoxin
JGI24185J35167_10015254	Translation elongation factor Ts	COG0264===Translation elongation factor EF-Ts
JGI24185J35167_10008779	Translation elongation factors (GTPases)	COG0480===Translation elongation factor EF-G, a GTPase
JGI24185J35167_100002626	tRNA nucleotidyltransferase/poly(A) polymerase	COG0617===tRNA nucleotidyltransferase/poly(A) polymerase
JGI24185J35167_10004683	Tryptophanase	COG3033===Tryptophanase
JGI24185J35167_100001841	Tryptophanyl-tRNA synthetase	COG0180===Tryptophanyl-tRNA synthetase
JGI24185J35167_100001531	UDP-3-O-[3-hydroxymyristoyl] glucosamine N-acyltransferase	COG1044===UDP-3-O-[3-hydroxymyristoyl] glucosamine N-acyltransferase
JGI24185J35167_100000434	Uncharacterized conserved protein (DUF2075)	COG3973===DNA helicase IV
JGI24185J35167_100002321	Uncharacterized conserved protein - COG1262	COG1262===Formylglycine-generating enzyme, required for sulfatase activity, contains SUMF1/FGE domain
JGI24185J35167_100001821	Uncharacterized conserved protein - COG1633	COG1633===Rubrerythrin
JGI24185J35167_10014609	Uncharacterized conserved protein - COG2719	COG2719===Stage V sporulation protein SpoVR/YcgB, involved in spore cortex formation (function unknown)
JGI24185J35167_10081271	Uncharacterized conserved protein - COG4198	COG4198===Uncharacterized conserved protein, DUF1015 family
JGI24185J35167_10000582	Uncharacterized protein predicted to be involved in DNA repair - COG1343	COG1343===CRISPR/Cas system-associated endoribonuclease Cas2
JGI24185J35167_10000583	Uncharacterized protein predicted to be involved in DNA repair - COG1518	COG1518===CRISPR/Cas system-associated endonuclease Cas1
JGI24185J35167_10000587	Uncharacterized protein predicted to be involved in DNA repair - COG3649	COG3649===CRISPR/Cas system type I-B associated protein Csh2, Cas7 group, RAMP superfamily
JGI24185J35167_10015253	Uridylate kinase	COG0528===Uridylate kinase
JGI24185J35167_100152514	Xaa-Pro aminopeptidase	COG0006===Xaa-Pro aminopeptidase
JGI24185J35167_10019595	YeeE/YedE family (DUF395)	COG1030===Membrane-bound serine protease (ClpP class)

## Sheet: Cluster_F_Single evening peak
Locus Tag	Gene Product Name	COG
JGI24185J35167_10125694	3'-phosphoadenosine 5'-phosphosulfate sulfotransferase (PAPS reductase)/FAD synthetase and related enzymes	COG0175===3'-phosphoadenosine 5'-phosphosulfate sulfotransferase (PAPS reductase)/FAD synthetase or related enzyme
JGI24185J35167_100010623	ADP-ribose pyrophosphatase	COG1051===ADP-ribose pyrophosphatase YjhB, NUDIX family
JGI24185J35167_10054786	hypothetical protein
JGI24185J35167_100104215	hypothetical protein
JGI24185J35167_100002623	hypothetical protein
JGI24185J35167_100001849	hypothetical protein
JGI24185J35167_10010421	hypothetical protein	COG5280===Phage-related minor tail protein
JGI24185J35167_100104217	hypothetical protein
JGI24185J35167_10039531	hypothetical protein
JGI24185J35167_100000843	hypothetical protein
JGI24185J35167_10010428	hypothetical protein
JGI24185J35167_10010423	hypothetical protein	COG4122===Predicted O-methyltransferase YrrM
JGI24185J35167_100006121	hypothetical protein
JGI24185J35167_10125691	hypothetical protein
JGI24185J35167_10010429	hypothetical protein
JGI24185J35167_10010425	hypothetical protein
JGI24185J35167_10010427	hypothetical protein
JGI24185J35167_100104219	hypothetical protein
JGI24185J35167_100104211	hypothetical protein
JGI24185J35167_10127106	hypothetical protein
JGI24185J35167_100104218	hypothetical protein
JGI24185J35167_10010424	hypothetical protein	COG5178===
JGI24185J35167_10127101	hypothetical protein
JGI24185J35167_100104213	hypothetical protein
JGI24185J35167_10054785	hypothetical protein
JGI24185J35167_100000230	hypothetical protein
JGI24185J35167_100104214	hypothetical protein
JGI24185J35167_10054783	hypothetical protein
JGI24185J35167_10127104	hypothetical protein
JGI24185J35167_10125695	hypothetical protein
JGI24185J35167_10010422	hypothetical protein
JGI24185J35167_100104216	hypothetical protein
JGI24185J35167_100010411	hypothetical protein
JGI24185J35167_100000229	hypothetical protein	COG4932===Uncharacterized surface anchored protein
JGI24185J35167_10054784	hypothetical protein
JGI24185J35167_10127105	hypothetical protein
JGI24185J35167_100104220	hypothetical protein
JGI24185J35167_100001155	hypothetical protein
JGI24185J35167_10054781	hypothetical protein
JGI24185J35167_10127103	hypothetical protein	COG2197===DNA-binding response regulator, NarL/FixJ family, contains REC and HTH domains
JGI24185J35167_10010426	hypothetical protein
JGI24185J35167_100001151	hypothetical protein
JGI24185J35167_100104210	hypothetical protein	COG1389===DNA topoisomerase VI, subunit B
JGI24185J35167_10061753	Outer membrane protein and related peptidoglycan-associated (lipo)proteins	COG2885===Outer membrane protein OmpA and related peptidoglycan-associated (lipo)proteins
JGI24185J35167_100087715	Predicted carboxypeptidase	COG2866===Murein tripeptide amidase MpaA
JGI24185J35167_100000211	Putative F0F1-ATPase subunit (ATPase_gene1)	COG5336===FoF1-type ATP synthase assembly protein I
JGI24185J35167_10054782	Site-specific recombinase XerD	COG4974===Site-specific recombinase XerD
JGI24185J35167_100001851	Superfamily II helicase	COG1204===Replicative superfamily II helicase
JGI24185J35167_100104212	Terminase-like family
JGI24185J35167_100001850	Type III restriction enzyme, res subunit	COG1196===Chromosome segregation ATPase
JGI24185J35167_100000447	Uncharacterized protein conserved in bacteria	COG2258===Uncharacterized conserved protein YiiM, contains MOSC domain
JGI24185J35167_10127102	VRR-NUC domain	COG1591===Holliday junction resolvase, archaeal type
