# Supplementary material for: “Candidatus Thermonerobacter thiotrophicus,” A Non-phototrophic Member of the Bacteroidetes/Chlorobi With Dissimilatory Sulfur Metabolism in Hot Spring Mat Communities
Source: Front Microbiol. 2019 Jan 9;9:3159. doi: 10.3389/fmicb.2018.03159 (PMC6338057; doi:10.3389/fmicb.2018.03159)
Supplement: Table S2 — Excel file with information of the genes included in the expression figures. [file Table_2.XLSX]

## Sheet: Table S2
	IMG ID	IMG ANNOTATION	COG?
FIGURE 8
DSR cluster sat-dsrK2
	JGI24185J35167_10003701	Fe-S oxidoreductase
	JGI24185J35167_100037010	hypothetical protein
	JGI24185J35167_100037011	Predicted Fe-S-cluster oxidoreductase
	JGI24185J35167_100037012	hypothetical protein
	JGI24185J35167_100037013	Succinate dehydrogenase/fumarate reductase, flavoprotein subunit
	JGI24185J35167_100037014	Adenosine-5'-phosphosulfate reductase beta subunit;
	JGI24185J35167_100037015	ATP sulfurylase (sulfate adenylyltransferase)
	JGI24185J35167_10003702	Nitrate reductase gamma subunit
	JGI24185J35167_10003703	Dissimilatory sulfite reductase (desulfoviridin), gamma subunit
	JGI24185J35167_10003704	NADPH-dependent glutamate synthase beta chain and related oxidoreductases
	JGI24185J35167_10003705	hypothetical protein
	JGI24185J35167_10003706	Cobyrinic acid a,c-diamide synthase
	JGI24185J35167_10003707	hypothetical protein
	JGI24185J35167_10003708	Dissimilatory sulfite reductase (desulfoviridin), alpha and beta subunits
	JGI24185J35167_10003709	Dissimilatory sulfite reductase (desulfoviridin), alpha and beta subunits
dsrMKJO
	JGI24185J35167_100006216	Fe-S-cluster-containing hydrogenase components 1
	JGI24185J35167_100006217	hypothetical protein
	JGI24185J35167_100006218	Fe-S oxidoreductase
	JGI24185J35167_100006219	Nitrate reductase gamma subunit
	JGI24185J35167_100006220	hypothetical protein
dsrP
	JGI24185J35167_10004087	Polysulphide reductase
qmoAB
	JGI24185J35167_1000001106	Methyl-viologen-reducing hydrogenase, delta subunit
	JGI24185J35167_1000001107	hypothetical protein (Heterodisulfide reductase, subunit A (polyferredoxin))
FIGURE S3
nos genes
	JGI24185J35167_100000354	Nitrous oxide reductase
	JGI24185J35167_100000356	NosL
	JGI24185J35167_100000357	Nitrous oxidase accessory protein
	JGI24185J35167_100000358	ABC-type multidrug transport system, ATPase component
Thiosulfate reductase
	JGI24185J35167_10019599	Anaerobic dehydrogenases, typically selenocysteine-containing
EET genes
	JGI24185J35167_10003794	Hypothetical
	JGI24185J35167_10003795	Hypothetical
	JGI24185J35167_10003796	Rieske Fe-S protein
Fe only hydrogenase
	JGI24185J35167_10057501	Iron only hydrogenase large subunit, C-terminal domain
	JGI24185J35167_10057502	NADH:ubiquinone oxidoreductase, NADH-binding (51 kD) subunit
	JGI24185J35167_10057503	NADH:ubiquinone oxidoreductase 24 kD subunit
Cytochrome bd oxidase
	JGI24185J35167_10032044	Cytochrome bd-type quinol oxidase, subunit 2
	JGI24185J35167_10032045	Cytochrome bd-type quinol oxidase, subunit 1
ACIII
	JGI24185J35167_100003329	hypothetical protein
	JGI24185J35167_100003330	Protein of unknown function (DUF3341)
	JGI24185J35167_100003331	Polysulphide reductase
	JGI24185J35167_100003332	Fe-S-cluster-containing hydrogenase components 1
	JGI24185J35167_100003334	hypothetical protein
NUO I
	JGI24185J35167_100001518	Formate hydrogenlyase subunit 6/NADH:ubiquinone oxidoreductase 23 kD subunit (chain I)
	JGI24185J35167_100001522	NADH:ubiquinone oxidoreductase 20 kD subunit and related Fe-S oxidoreductases
	JGI24185J35167_100001521	NADH:ubiquinone oxidoreductase 27 kD subunit
	JGI24185J35167_100001520	NADH:ubiquinone oxidoreductase 49 kD subunit 7
	JGI24185J35167_100001519	NADH:ubiquinone oxidoreductase subunit 1 (chain H)
	JGI24185J35167_100001516	NADH:ubiquinone oxidoreductase subunit 11 or 4L (chain K)
	JGI24185J35167_100001513	NADH:ubiquinone oxidoreductase subunit 2 (chain N)
	JGI24185J35167_100001523	NADH:ubiquinone oxidoreductase subunit 3 (chain A)
	JGI24185J35167_100001514	NADH:ubiquinone oxidoreductase subunit 4 (chain M)
	JGI24185J35167_100001515	NADH:ubiquinone oxidoreductase subunit 5 (chain L)/Multisubunit Na+/H+ antiporter, MnhA subunit
	JGI24185J35167_100001517	NADH:ubiquinone oxidoreductase subunit 6 (chain J)
NUO II
	JGI24185J35167_100000119	NADH:ubiquinone oxidoreductase subunit 2 (chain N)
	JGI24185J35167_100000120	NADH:ubiquinone oxidoreductase subunit 4 (chain M)
	JGI24185J35167_100000121	NADH:ubiquinone oxidoreductase subunit 5 (chain L)/Multisubunit Na+/H+ antiporter, MnhA subunit
	JGI24185J35167_100000817	NADH:ubiquinone oxidoreductase subunit 6 (chain J)
	JGI24185J35167_100000818	NADH:ubiquinone oxidoreductase subunit 11 or 4L (chain K)
	JGI24185J35167_100000835	NADH:ubiquinone oxidoreductase 20 kD subunit and related Fe-S oxidoreductases
	JGI24185J35167_100000836	NADH:ubiquinone oxidoreductase subunit 3 (chain A)
	JGI24185J35167_10001216	NADH:ubiquinone oxidoreductase 49 kD subunit 7
	JGI24185J35167_10006675	NADH:ubiquinone oxidoreductase 24 kD subunit
	JGI24185J35167_100077110	NADH:ubiquinone oxidoreductase subunit 1 (chain H)
	JGI24185J35167_100077111	Formate hydrogenlyase subunit 6/NADH:ubiquinone oxidoreductase 23 kD subunit (chain I)
	JGI24185J35167_10007719	NADH dehydrogenase/NADH:ubiquinone oxidoreductase 75 kD subunit (chain G)
	JGI24185J35167_100114311	NADH:ubiquinone oxidoreductase, NADH-binding (51 kD) subunit
	JGI24185J35167_10037628	NADH:ubiquinone oxidoreductase 27 kD subunit
FIGURE S4
aa3-type cytochrome oxidase
	JGI24185J35167_100003323	Heme/copper-type cytochrome/quinol oxidases, subunit 2
	JGI24185J35167_100003324	Prokaryotic Cytochrome C oxidase subunit IV
	JGI24185J35167_100003325	Heme/copper-type cytochrome/quinol oxidase, subunit 3
	JGI24185J35167_100003326	Heme/copper-type cytochrome/quinol oxidases, subunit 1
FIGURE S5
PFOR
	JGI24185J35167_100001121	Pyruvate:ferredoxin oxidoreductase and related 2-oxoacid:ferredoxin oxidoreductases, alpha subunit
KPOR
	JGI24185J35167_100022719	Pyruvate:ferredoxin oxidoreductase and related 2-oxoacid:ferredoxin oxidoreductases, beta subunit
	JGI24185J35167_100022720	Pyruvate:ferredoxin oxidoreductase and related 2-oxoacid:ferredoxin oxidoreductases, alpha subunit
Glycolysis
	JGI24185J35167_100011018	6-phosphofructokinase
	JGI24185J35167_100001252	Glyceraldehyde-3-phosphate dehydrogenase/erythrose-4-phosphate dehydrogenase
	JGI24185J35167_100001253	3-phosphoglycerate kinase
	JGI24185J35167_100001810	Glucose-6-phosphate isomerase
	JGI24185J35167_100000252	Pyruvate kinase
	JGI24185J35167_10019729	Phosphoglycerate mutase 1
	JGI24185J35167_10000063	Enolase
TCA
	JGI24185J35167_100000666	2-oxoglutarate dehydrogenase complex, dehydrogenase (E1) component, and related enzymes
	JGI24185J35167_10008352	Aconitase A
	JGI24185J35167_1000001101	Citrate synthase
	JGI24185J35167_10008778	Fumarase
	JGI24185J35167_100037012	hypothetical protein
	JGI24185J35167_10000202	Isocitrate dehydrogenases
	JGI24185J35167_1000001102	Malate/lactate dehydrogenases
	JGI24185J35167_10091784	Pyruvate/2-oxoglutarate dehydrogenase complex, dihydrolipoamide acyltransferase (E2) component, and related enzymes
	JGI24185J35167_100000127	Pyruvate/2-oxoglutarate dehydrogenase complex, dihydrolipoamide dehydrogenase (E3) component, and related enzymes
	JGI24185J35167_100000460	Succinate dehydrogenase/fumarate reductase, Fe-S protein subunit
	JGI24185J35167_100037013	Succinate dehydrogenase/fumarate reductase, flavoprotein subunit
	JGI24185J35167_100000110	Succinyl-CoA synthetase, alpha subunit
	JGI24185J35167_100002039	Succinyl-CoA synthetase, beta subunit
Figure S6
Oxygen protection
	JGI24185J35167_100000276	Glutaredoxin and related proteins
	JGI24185J35167_100001173	Peroxiredoxin
	JGI24185J35167_100001537	Glutathione peroxidase
	JGI24185J35167_100001837	hypothetical protein
	JGI24185J35167_10000204	Peroxiredoxin
	JGI24185J35167_100002630	Peroxiredoxin
	JGI24185J35167_100009115	Highly conserved protein containing a thioredoxin domain
	JGI24185J35167_100009119	Peroxiredoxin
	JGI24185J35167_100012129	Peroxiredoxin
	JGI24185J35167_10001292	Superoxide dismutase
	JGI24185J35167_10011439	Thioredoxin domain-containing protein
SUF genes
	JGI24185J35167_100012917	ABC-type transport system involved in Fe-S cluster assembly, ATPase component
	JGI24185J35167_100012918	ABC-type transport system involved in Fe-S cluster assembly, permease component
	JGI24185J35167_100012916	ABC-type transport system involved in Fe-S cluster assembly, permease component
	JGI24185J35167_100012920	NifU homolog involved in Fe-S cluster formation
	JGI24185J35167_100012915	Predicted transcriptional regulator - COG1959
	JGI24185J35167_100012919	Selenocysteine lyase
FIGURE S7
Ferredoxin 1
	JGI24185J35167_100001533	Ferredoxin subunits of nitrite reductase and ring-hydroxylating dioxygenases
Ferredoxin 2
	JGI24185J35167_100009117	Ferredoxin subunits of nitrite reductase and ring-hydroxylating dioxygenases
VOR
	JGI24185J35167_100001147	Pyruvate/2-oxoglutarate dehydrogenase complex, dehydrogenase (E1) component, eukaryotic type, beta subunit
aldo/keto oxidoreductase
	JGI24185J35167_10000237	Aldo/keto reductases, related to diketogulonate reductase
Cyt oxidase heme binding domain
	JGI24185J35167_100003327	Uncharacterized protein SCO1/SenC/PrrC, involved in biogenesis of respiratory and photosynthetic systems
Cyt oxidase assembly factor
	JGI24185J35167_100003328	hypothetical protein
